# Supplementary material for: N′-[(E)-2-Chloro­benzyl­idene]thio­phene-2-carbohydrazide
Source: Acta Crystallogr Sect E Struct Rep Online. 2013 Aug 17;69(Pt 9):o1442. doi: 10.1107/S1600536813020850 (PMC3884466; doi:10.1107/S1600536813020850)
Supplement: Supplementary file 1 [file e-69-o1442-sup1.cif]

##############################################################################
#                                                                            #
# This CIF contains the data in a paper accepted for publication in          #
# Acta Crystallographica Section E. It conforms to the requirements of       #
# Notes for Authors for Acta Crystallographica Section E, and has been       #
# peer reviewed under the auspices of the IUCr Commission on Journals.       #
#                                                                            #
# Full details of the Crystallographic Information File format               #
# are given in the paper "The Crystallographic Information File (CIF):       #
# a New Standard Archive File for Crystallography" by S. R. Hall, F. H.      #
# Allen and I. D. Brown [Acta Cryst. (1991), A47, 655-685].                  #
#                                                                            #
# The current version of the core CIF dictionary is obtainable from          #
# ftp://ftp.iucr.org/pub/cif_core.dic.                                       #
#                                                                            #
# Software is freely available for graphical display of the structure(s)     #
# in this CIF. For information consult the CIF software page                 #
# http://www.iucr.org/resources/cif/software.                                #
#                                                                            #
# This file may be used for bona fide research purposes within the           #
# scientific community so long as proper attribution is given to the journal # 
# article from which it was obtained.                                        #
#                                                                            #
##############################################################################
data_I
_audit_creation_method     SHELXL97
_chemical_name_systematic
;
<i>N</i>'-[(<i>E</i>)-2-Chlorobenzylidene]thiophene-2-carbohydrazide
;
_chemical_name_common     ?
_chemical_formula_moiety     'C12 H9 Cl N2 O S'
_chemical_formula_sum     'C12 H9 Cl N2 O S'
_chemical_formula_iupac     'C12 H9 Cl N2 O S'
_chemical_formula_weight     264.72
_chemical_melting_point     ?
_symmetry_cell_setting     orthorhombic
_symmetry_space_group_name_H-M     'P n a 21'
_symmetry_space_group_name_Hall     'P 2c -2n'
loop_
    _symmetry_equiv_pos_as_xyz
    'x, y, z'
    '-x, -y, z+1/2'
    '-x+1/2, y+1/2, z+1/2'
    'x+1/2, -y+1/2, z'
_cell_length_a     24.9465(15)
_cell_length_b     4.3709(3)
_cell_length_c     21.8091(13)
_cell_angle_alpha     90
_cell_angle_beta     90
_cell_angle_gamma     90
_cell_volume     2378.0(2)
_cell_formula_units_Z     8
_cell_measurement_reflns_used     3090
_cell_measurement_theta_min     2.9124
_cell_measurement_theta_max     29.2006
_cell_measurement_temperature     293(2)
_exptl_crystal_description     parallelpiped
_exptl_crystal_colour     colourless
_exptl_crystal_size_max     0.30
_exptl_crystal_size_mid     0.20
_exptl_crystal_size_min     0.10
_exptl_crystal_density_diffrn     1.479
_exptl_crystal_density_meas     ?
_exptl_crystal_density_method     'not measured'
_exptl_crystal_F_000     1088
_exptl_absorpt_coefficient_mu     0.479
_exptl_absorpt_correction_type     multi-scan
_exptl_absorpt_process_details     '(CrysAlis PRO; Agilent, 2011)'
_exptl_absorpt_correction_T_min     0.8695
_exptl_absorpt_correction_T_max     0.9536
_diffrn_ambient_temperature     293(2)
_diffrn_radiation_type     MoK\a
_diffrn_radiation_wavelength     0.71073
_diffrn_radiation_source     'Enhance (Mo) X-ray Source'
_diffrn_radiation_monochromator     graphite
_diffrn_measurement_device_type     'Agilent Xcalibur Eos'
_diffrn_measurement_method     '\w scans'
_diffrn_detector_area_resol_mean     16.0534
_diffrn_reflns_number     9965
_diffrn_reflns_av_R_equivalents     0.0245
_diffrn_reflns_av_sigmaI/netI     0.0324
_diffrn_reflns_theta_min     3.24
_diffrn_reflns_theta_max     25.02
_diffrn_reflns_theta_full     25.02
_diffrn_measured_fraction_theta_max     0.998
_diffrn_measured_fraction_theta_full     0.998
_diffrn_reflns_limit_h_min     -29
_diffrn_reflns_limit_h_max     29
_diffrn_reflns_limit_k_min     -5
_diffrn_reflns_limit_k_max     4
_diffrn_reflns_limit_l_min     -25
_diffrn_reflns_limit_l_max     21
_diffrn_standards_number     ?
_diffrn_standards_interval_count     ?
_diffrn_standards_interval_time     ?
_diffrn_standards_decay_%     0.0
_refine_special_details     ?
_reflns_number_total     3845
_reflns_number_gt     3341
_reflns_threshold_expression     I>2\s(I)
_refine_ls_structure_factor_coef     Fsqd
_refine_ls_matrix_type     full
_refine_ls_R_factor_all     0.0516
_refine_ls_R_factor_gt     0.0438
_refine_ls_wR_factor_gt     0.1078
_refine_ls_wR_factor_ref     0.1127
_refine_ls_goodness_of_fit_ref     1.082
_refine_ls_restrained_S_all     1.082
_refine_ls_number_reflns     3845
_refine_ls_number_parameters     316
_refine_ls_number_restraints     1
_refine_ls_number_constraints     0
_refine_ls_hydrogen_treatment     mixed
_refine_ls_weighting_scheme     calc
_refine_ls_weighting_details
         'calc w=1/[\s^2^(Fo^2^)+(0.0575P)^2^+0.3988P] where P=(Fo^2^+2Fc^2^)/3'
_atom_sites_solution_hydrogens     geom
_atom_sites_solution_primary     direct
_atom_sites_solution_secondary     difmap
_refine_ls_shift/su_max     0.000
_refine_ls_shift/su_mean     0.000
_refine_diff_density_max     0.324
_refine_diff_density_min     -0.315
_refine_ls_extinction_method     none
_refine_ls_extinction_coef     ?
_refine_ls_abs_structure_details     ?
_refine_ls_abs_structure_Flack     ?
loop_
    _atom_type_symbol
    _atom_type_description
    _atom_type_scat_dispersion_real
    _atom_type_scat_dispersion_imag
    _atom_type_scat_source
    'C' 'C' 0.0033 0.0016
                         'International Tables Vol C Tables 4.2.6.8 and 6.1.1.4'
    'H' 'H' 0.0000 0.0000
                         'International Tables Vol C Tables 4.2.6.8 and 6.1.1.4'
    'N' 'N' 0.0061 0.0033
                         'International Tables Vol C Tables 4.2.6.8 and 6.1.1.4'
    'O' 'O' 0.0106 0.0060
                         'International Tables Vol C Tables 4.2.6.8 and 6.1.1.4'
    'S' 'S' 0.1246 0.1234
                         'International Tables Vol C Tables 4.2.6.8 and 6.1.1.4'
    'Cl' 'Cl' 0.1484 0.1585
                         'International Tables Vol C Tables 4.2.6.8 and 6.1.1.4'
_computing_data_collection     'CrysAlis PRO (Agilent, 2011)'
_computing_cell_refinement     'CrysAlis PRO (Agilent, 2011)'
_computing_data_reduction     'CrysAlis PRO (Agilent, 2011)'
_computing_structure_solution     'SHELXS97 (Sheldrick, 2008)'
_computing_structure_refinement     'SHELXL97 (Sheldrick, 2008)'
_computing_molecular_graphics     'ORTEPIII (Burnett & Johnson, 1996)'
_computing_publication_material     'SHELXTL (Sheldrick, 2008)'
loop_
    _atom_site_type_symbol
    _atom_site_label
    _atom_site_fract_x
    _atom_site_fract_y
    _atom_site_fract_z
    _atom_site_U_iso_or_equiv
    _atom_site_adp_type
    _atom_site_calc_flag
    _atom_site_refinement_flags
    _atom_site_occupancy
    _atom_site_symmetry_multiplicity
    _atom_site_disorder_assembly
    _atom_site_disorder_group
    S S1 0.30063(4) 0.4329(3) 0.72298(6) 0.0619(3) Uani d . 1 1 . .
    O O1 0.17505(11) -0.0648(6) 0.67301(13) 0.0509(7) Uani d . 1 1 . .
    N N1 0.17938(14) 0.2450(8) 0.7547(2) 0.0414(9) Uani d . 1 1 . .
    H H1A 0.1555(17) 0.166(10) 0.770(2) 0.046(13) Uiso d . 1 1 . .
    N N2 0.20518(12) 0.4548(7) 0.78995(15) 0.0363(7) Uani d . 1 1 . .
    Cl Cl1 0.11381(5) 0.7410(3) 0.94945(7) 0.0663(4) Uani d . 1 1 . .
    C C1 0.34789(17) 0.3764(12) 0.6679(2) 0.0598(12) Uani d . 1 1 . .
    H H1 0.3823 0.4576 0.6701 0.072 Uiso calc R 1 1 . .
    C C2 0.33115(19) 0.2071(12) 0.6219(3) 0.0684(16) Uani d . 1 1 . .
    H H2B 0.3532 0.1601 0.5889 0.082 Uiso calc R 1 1 . .
    C C3 0.27627(15) 0.0975(10) 0.6257(2) 0.0502(11) Uani d . 1 1 . .
    H H3 0.2582 -0.0210 0.5969 0.060 Uiso calc R 1 1 . .
    C C4 0.25557(16) 0.2105(8) 0.6832(2) 0.0412(11) Uani d . 1 1 . .
    C C5 0.20111(14) 0.1229(9) 0.70353(18) 0.0372(9) Uani d . 1 1 . .
    C C6 0.17984(14) 0.5461(8) 0.83769(19) 0.0376(9) Uani d . 1 1 . .
    H H6A 0.1454 0.4745 0.8454 0.045 Uiso calc R 1 1 . .
    C C7 0.20468(14) 0.7612(8) 0.8799(2) 0.0357(10) Uani d . 1 1 . .
    C C8 0.17872(15) 0.8624(8) 0.93273(19) 0.0427(9) Uani d . 1 1 . .
    C C9 0.20295(19) 1.0600(10) 0.9746(2) 0.0527(11) Uani d . 1 1 . .
    H H9A 0.1849 1.1230 1.0098 0.063 Uiso calc R 1 1 . .
    C C10 0.25406(18) 1.1590(11) 0.9628(3) 0.0580(13) Uani d . 1 1 . .
    H H10A 0.2707 1.2914 0.9902 0.070 Uiso calc R 1 1 . .
    C C11 0.28077(17) 1.0671(9) 0.9117(2) 0.0551(11) Uani d . 1 1 . .
    H H11A 0.3156 1.1352 0.9048 0.066 Uiso calc R 1 1 . .
    C C12 0.25639(14) 0.8721(9) 0.8698(2) 0.0451(10) Uani d . 1 1 . .
    H H12A 0.2748 0.8147 0.8345 0.054 Uiso calc R 1 1 . .
    S S2 0.45222(4) -0.0291(3) 0.74612(7) 0.0598(3) Uani d . 1 1 . .
    O O2 0.57997(11) -0.5028(7) 0.79635(13) 0.0506(7) Uani d . 1 1 . .
    N N3 0.57520(13) -0.1945(7) 0.71524(18) 0.0367(8) Uani d . 1 1 . .
    H H3A 0.6055(17) -0.260(9) 0.705(2) 0.050(13) Uiso d . 1 1 . .
    N N4 0.54883(11) 0.0161(7) 0.67961(15) 0.0365(7) Uani d . 1 1 . .
    Cl Cl2 0.63843(4) 0.3111(3) 0.52014(6) 0.0597(3) Uani d . 1 1 . .
    C C13 0.40651(17) -0.0776(12) 0.8022(3) 0.0656(14) Uani d . 1 1 . .
    H H13 0.3718 -0.0001 0.8000 0.079 Uiso calc R 1 1 . .
    C C14 0.4247(2) -0.2383(13) 0.8504(3) 0.0694(17) Uani d . 1 1 . .
    H H14A 0.4040 -0.2836 0.8846 0.083 Uiso calc R 1 1 . .
    C C15 0.47921(17) -0.3327(11) 0.8438(2) 0.0565(12) Uani d . 1 1 . .
    H H15 0.4986 -0.4426 0.8728 0.068 Uiso calc R 1 1 . .
    C C16 0.49924(15) -0.2344(8) 0.7868(2) 0.0384(10) Uani d . 1 1 . .
    C C17 0.55391(15) -0.3165(9) 0.7665(2) 0.0401(10) Uani d . 1 1 . .
    C C18 0.57349(13) 0.1124(8) 0.63301(19) 0.0356(8) Uani d . 1 1 . .
    H H18A 0.6082 0.0442 0.6253 0.043 Uiso calc R 1 1 . .
    C C19 0.54850(14) 0.3293(8) 0.5909(2) 0.0352(9) Uani d . 1 1 . .
    C C20 0.57460(14) 0.4371(8) 0.53871(18) 0.0390(9) Uani d . 1 1 . .
    C C21 0.54954(18) 0.6404(9) 0.4982(2) 0.0497(10) Uani d . 1 1 . .
    H H21A 0.5678 0.7094 0.4636 0.060 Uiso calc R 1 1 . .
    C C22 0.49814(19) 0.7381(9) 0.5093(3) 0.0558(14) Uani d . 1 1 . .
    H H22A 0.4811 0.8710 0.4823 0.067 Uiso calc R 1 1 . .
    C C23 0.47194(17) 0.6338(10) 0.5620(2) 0.0523(11) Uani d . 1 1 . .
    H H23A 0.4373 0.7006 0.5705 0.063 Uiso calc R 1 1 . .
    C C24 0.49638(16) 0.4368(9) 0.6010(2) 0.0441(10) Uani d . 1 1 . .
    H H24A 0.4779 0.3706 0.6355 0.053 Uiso calc R 1 1 . .
loop_
    _atom_site_aniso_label
    _atom_site_aniso_U_11
    _atom_site_aniso_U_22
    _atom_site_aniso_U_33
    _atom_site_aniso_U_12
    _atom_site_aniso_U_13
    _atom_site_aniso_U_23
    S1 0.0423(5) 0.0769(8) 0.0665(8) -0.0039(6) 0.0064(5) -0.0024(7)
    O1 0.0488(15) 0.0610(17) 0.0427(17) -0.0089(14) 0.0008(13) -0.0127(15)
    N1 0.0348(18) 0.0425(19) 0.047(3) -0.0051(15) 0.0052(18) -0.0039(16)
    N2 0.0339(15) 0.0370(17) 0.0382(19) -0.0004(13) 0.0010(14) -0.0001(15)
    Cl1 0.0465(6) 0.0949(9) 0.0576(9) -0.0116(6) 0.0170(6) -0.0179(7)
    C1 0.039(2) 0.073(3) 0.067(4) 0.004(2) 0.014(2) 0.008(3)
    C2 0.056(3) 0.080(4) 0.070(5) 0.017(3) 0.026(3) 0.006(3)
    C3 0.038(2) 0.058(2) 0.055(3) 0.0039(18) 0.014(2) 0.003(2)
    C4 0.038(2) 0.043(2) 0.043(3) 0.0051(16) 0.0018(19) 0.0027(19)
    C5 0.0393(19) 0.042(2) 0.031(2) 0.0044(17) 0.0010(16) 0.0014(19)
    C6 0.0319(17) 0.039(2) 0.042(2) -0.0008(16) 0.0034(16) 0.0036(18)
    C7 0.035(2) 0.0319(19) 0.040(3) 0.0033(14) 0.0008(17) 0.0033(17)
    C8 0.0385(19) 0.042(2) 0.048(3) 0.0041(17) 0.0052(17) 0.001(2)
    C9 0.064(3) 0.052(3) 0.042(3) 0.003(2) -0.001(2) -0.011(2)
    C10 0.061(3) 0.053(3) 0.059(4) -0.007(2) -0.010(3) -0.015(3)
    C11 0.041(2) 0.058(3) 0.067(3) -0.010(2) -0.008(2) 0.006(3)
    C12 0.040(2) 0.049(2) 0.046(3) -0.0008(18) 0.0025(18) -0.003(2)
    S2 0.0419(5) 0.0785(8) 0.0590(7) 0.0063(5) 0.0047(5) 0.0152(7)
    O2 0.0478(15) 0.0633(17) 0.0407(17) 0.0165(13) 0.0013(14) 0.0141(15)
    N3 0.0345(17) 0.0403(17) 0.035(2) 0.0015(14) 0.0038(16) 0.0036(16)
    N4 0.0341(15) 0.0363(16) 0.039(2) 0.0009(13) 0.0017(14) 0.0008(15)
    Cl2 0.0472(6) 0.0745(7) 0.0574(9) -0.0028(5) 0.0165(6) 0.0058(7)
    C13 0.040(2) 0.081(3) 0.076(4) 0.006(2) 0.009(2) 0.019(3)
    C14 0.067(3) 0.088(4) 0.053(4) 0.006(3) 0.026(3) 0.024(3)
    C15 0.042(2) 0.072(3) 0.056(3) 0.008(2) 0.015(2) 0.006(3)
    C16 0.041(2) 0.039(2) 0.035(3) -0.0035(16) 0.0003(19) 0.0010(17)
    C17 0.0366(19) 0.040(2) 0.044(3) -0.0036(17) -0.0027(17) -0.0040(19)
    C18 0.0311(16) 0.0359(19) 0.040(2) -0.0023(15) 0.0006(16) -0.0043(18)
    C19 0.037(2) 0.0332(19) 0.035(3) -0.0094(16) -0.0012(17) -0.0077(17)
    C20 0.0425(19) 0.038(2) 0.037(2) -0.0054(16) 0.0015(16) -0.0065(18)
    C21 0.070(3) 0.044(2) 0.036(2) -0.010(2) -0.002(2) 0.005(2)
    C22 0.066(3) 0.044(2) 0.058(4) 0.005(2) -0.020(3) 0.003(2)
    C23 0.044(2) 0.050(2) 0.062(3) 0.004(2) -0.005(2) -0.003(2)
    C24 0.041(2) 0.041(2) 0.050(3) -0.0003(17) 0.0006(17) -0.003(2)
_geom_special_details     ?
loop_
    _geom_bond_atom_site_label_1
    _geom_bond_atom_site_label_2
    _geom_bond_site_symmetry_2
    _geom_bond_distance
    _geom_bond_publ_flag
    S1 C1 . 1.701(5) ?
    S1 C4 . 1.720(5) ?
    O1 C5 . 1.240(4) ?
    N1 C5 . 1.350(5) ?
    N1 N2 . 1.359(5) ?
    N1 H1A . 0.77(4) ?
    N2 C6 . 1.282(5) ?
    Cl1 C8 . 1.743(4) ?
    C1 C2 . 1.314(8) ?
    C1 H1 . 0.9300 ?
    C2 C3 . 1.453(6) ?
    C2 H2B . 0.9300 ?
    C3 C4 . 1.445(7) ?
    C3 H3 . 0.9300 ?
    C4 C5 . 1.479(5) ?
    C6 C7 . 1.454(6) ?
    C6 H6A . 0.9300 ?
    C7 C8 . 1.393(6) ?
    C7 C12 . 1.396(5) ?
    C8 C9 . 1.395(6) ?
    C9 C10 . 1.371(6) ?
    C9 H9A . 0.9300 ?
    C10 C11 . 1.358(7) ?
    C10 H10A . 0.9300 ?
    C11 C12 . 1.390(6) ?
    C11 H11A . 0.9300 ?
    C12 H12A . 0.9300 ?
    S2 C13 . 1.686(5) ?
    S2 C16 . 1.723(4) ?
    O2 C17 . 1.229(5) ?
    N3 C17 . 1.347(6) ?
    N3 N4 . 1.373(4) ?
    N3 H3A . 0.84(4) ?
    N4 C18 . 1.260(5) ?
    Cl2 C20 . 1.733(4) ?
    C13 C14 . 1.342(7) ?
    C13 H13 . 0.9300 ?
    C14 C15 . 1.427(6) ?
    C14 H14A . 0.9300 ?
    C15 C16 . 1.407(7) ?
    C15 H15 . 0.9300 ?
    C16 C17 . 1.478(5) ?
    C18 C19 . 1.459(6) ?
    C18 H18A . 0.9300 ?
    C19 C20 . 1.394(6) ?
    C19 C24 . 1.400(5) ?
    C20 C21 . 1.401(6) ?
    C21 C22 . 1.373(6) ?
    C21 H21A . 0.9300 ?
    C22 C23 . 1.399(7) ?
    C22 H22A . 0.9300 ?
    C23 C24 . 1.354(6) ?
    C23 H23A . 0.9300 ?
    C24 H24A . 0.9300 ?
loop_
    _geom_angle_atom_site_label_1
    _geom_angle_atom_site_label_2
    _geom_angle_atom_site_label_3
    _geom_angle_site_symmetry_1
    _geom_angle_site_symmetry_3
    _geom_angle
    _geom_angle_publ_flag
    C1 S1 C4 . . 90.9(3) ?
    C5 N1 N2 . . 123.0(4) ?
    C5 N1 H1A . . 120(4) ?
    N2 N1 H1A . . 115(4) ?
    C6 N2 N1 . . 115.9(3) ?
    C2 C1 S1 . . 113.6(4) ?
    C2 C1 H1 . . 123.2 ?
    S1 C1 H1 . . 123.2 ?
    C1 C2 C3 . . 116.2(5) ?
    C1 C2 H2B . . 121.9 ?
    C3 C2 H2B . . 121.9 ?
    C4 C3 C2 . . 105.8(4) ?
    C4 C3 H3 . . 127.1 ?
    C2 C3 H3 . . 127.1 ?
    C3 C4 C5 . . 120.0(4) ?
    C3 C4 S1 . . 113.4(3) ?
    C5 C4 S1 . . 126.6(4) ?
    O1 C5 N1 . . 119.6(3) ?
    O1 C5 C4 . . 119.5(4) ?
    N1 C5 C4 . . 120.9(4) ?
    N2 C6 C7 . . 120.4(3) ?
    N2 C6 H6A . . 119.8 ?
    C7 C6 H6A . . 119.8 ?
    C8 C7 C12 . . 116.7(4) ?
    C8 C7 C6 . . 122.0(3) ?
    C12 C7 C6 . . 121.2(4) ?
    C7 C8 C9 . . 122.5(4) ?
    C7 C8 Cl1 . . 120.5(3) ?
    C9 C8 Cl1 . . 117.0(3) ?
    C10 C9 C8 . . 118.3(4) ?
    C10 C9 H9A . . 120.8 ?
    C8 C9 H9A . . 120.8 ?
    C11 C10 C9 . . 121.2(4) ?
    C11 C10 H10A . . 119.4 ?
    C9 C10 H10A . . 119.4 ?
    C10 C11 C12 . . 120.4(4) ?
    C10 C11 H11A . . 119.8 ?
    C12 C11 H11A . . 119.8 ?
    C11 C12 C7 . . 120.9(4) ?
    C11 C12 H12A . . 119.6 ?
    C7 C12 H12A . . 119.6 ?
    C13 S2 C16 . . 91.2(2) ?
    C17 N3 N4 . . 123.1(3) ?
    C17 N3 H3A . . 117(3) ?
    N4 N3 H3A . . 120(3) ?
    C18 N4 N3 . . 116.5(3) ?
    C14 C13 S2 . . 113.8(4) ?
    C14 C13 H13 . . 123.1 ?
    S2 C13 H13 . . 123.1 ?
    C13 C14 C15 . . 113.3(5) ?
    C13 C14 H14A . . 123.3 ?
    C15 C14 H14A . . 123.3 ?
    C16 C15 C14 . . 109.8(4) ?
    C16 C15 H15 . . 125.1 ?
    C14 C15 H15 . . 125.1 ?
    C15 C16 C17 . . 121.2(4) ?
    C15 C16 S2 . . 111.8(3) ?
    C17 C16 S2 . . 126.9(4) ?
    O2 C17 N3 . . 119.6(4) ?
    O2 C17 C16 . . 119.4(4) ?
    N3 C17 C16 . . 121.1(4) ?
    N4 C18 C19 . . 121.0(3) ?
    N4 C18 H18A . . 119.5 ?
    C19 C18 H18A . . 119.5 ?
    C20 C19 C24 . . 116.6(4) ?
    C20 C19 C18 . . 122.3(3) ?
    C24 C19 C18 . . 121.1(4) ?
    C19 C20 C21 . . 121.5(4) ?
    C19 C20 Cl2 . . 120.8(3) ?
    C21 C20 Cl2 . . 117.6(3) ?
    C22 C21 C20 . . 120.1(4) ?
    C22 C21 H21A . . 119.9 ?
    C20 C21 H21A . . 119.9 ?
    C21 C22 C23 . . 118.7(4) ?
    C21 C22 H22A . . 120.6 ?
    C23 C22 H22A . . 120.6 ?
    C24 C23 C22 . . 120.8(4) ?
    C24 C23 H23A . . 119.6 ?
    C22 C23 H23A . . 119.6 ?
    C23 C24 C19 . . 122.3(4) ?
    C23 C24 H24A . . 118.9 ?
    C19 C24 H24A . . 118.9 ?
loop_
    _geom_torsion_atom_site_label_1
    _geom_torsion_atom_site_label_2
    _geom_torsion_atom_site_label_3
    _geom_torsion_atom_site_label_4
    _geom_torsion_site_symmetry_1
    _geom_torsion_site_symmetry_2
    _geom_torsion_site_symmetry_3
    _geom_torsion_site_symmetry_4
    _geom_torsion
    _geom_torsion_publ_flag
    C5 N1 N2 C6 . . . . -178.9(4) ?
    C4 S1 C1 C2 . . . . 1.1(4) ?
    S1 C1 C2 C3 . . . . -0.2(6) ?
    C1 C2 C3 C4 . . . . -1.1(6) ?
    C2 C3 C4 C5 . . . . -176.0(4) ?
    C2 C3 C4 S1 . . . . 1.9(5) ?
    C1 S1 C4 C3 . . . . -1.8(3) ?
    C1 S1 C4 C5 . . . . 176.0(4) ?
    N2 N1 C5 O1 . . . . -179.1(3) ?
    N2 N1 C5 C4 . . . . 0.7(6) ?
    C3 C4 C5 O1 . . . . 5.1(6) ?
    S1 C4 C5 O1 . . . . -172.5(3) ?
    C3 C4 C5 N1 . . . . -174.7(4) ?
    S1 C4 C5 N1 . . . . 7.6(6) ?
    N1 N2 C6 C7 . . . . 177.5(3) ?
    N2 C6 C7 C8 . . . . -179.1(3) ?
    N2 C6 C7 C12 . . . . -0.2(6) ?
    C12 C7 C8 C9 . . . . -1.3(6) ?
    C6 C7 C8 C9 . . . . 177.6(4) ?
    C12 C7 C8 Cl1 . . . . 179.4(3) ?
    C6 C7 C8 Cl1 . . . . -1.7(5) ?
    C7 C8 C9 C10 . . . . 0.5(6) ?
    Cl1 C8 C9 C10 . . . . 179.9(4) ?
    C8 C9 C10 C11 . . . . -0.2(7) ?
    C9 C10 C11 C12 . . . . 0.7(7) ?
    C10 C11 C12 C7 . . . . -1.5(6) ?
    C8 C7 C12 C11 . . . . 1.7(6) ?
    C6 C7 C12 C11 . . . . -177.2(4) ?
    C17 N3 N4 C18 . . . . 179.7(4) ?
    C16 S2 C13 C14 . . . . 0.5(5) ?
    S2 C13 C14 C15 . . . . 0.3(7) ?
    C13 C14 C15 C16 . . . . -1.1(7) ?
    C14 C15 C16 C17 . . . . -176.5(4) ?
    C14 C15 C16 S2 . . . . 1.5(5) ?
    C13 S2 C16 C15 . . . . -1.2(4) ?
    C13 S2 C16 C17 . . . . 176.7(4) ?
    N4 N3 C17 O2 . . . . -179.6(3) ?
    N4 N3 C17 C16 . . . . 1.6(6) ?
    C15 C16 C17 O2 . . . . 8.7(6) ?
    S2 C16 C17 O2 . . . . -168.9(3) ?
    C15 C16 C17 N3 . . . . -172.5(4) ?
    S2 C16 C17 N3 . . . . 9.9(6) ?
    N3 N4 C18 C19 . . . . 178.0(3) ?
    N4 C18 C19 C20 . . . . -179.3(3) ?
    N4 C18 C19 C24 . . . . -0.1(5) ?
    C24 C19 C20 C21 . . . . -0.6(5) ?
    C18 C19 C20 C21 . . . . 178.7(3) ?
    C24 C19 C20 Cl2 . . . . -177.9(3) ?
    C18 C19 C20 Cl2 . . . . 1.3(5) ?
    C19 C20 C21 C22 . . . . 0.0(6) ?
    Cl2 C20 C21 C22 . . . . 177.4(3) ?
    C20 C21 C22 C23 . . . . 0.8(6) ?
    C21 C22 C23 C24 . . . . -1.0(7) ?
    C22 C23 C24 C19 . . . . 0.3(6) ?
    C20 C19 C24 C23 . . . . 0.5(6) ?
    C18 C19 C24 C23 . . . . -178.8(4) ?
loop_
    _geom_hbond_atom_site_label_D
    _geom_hbond_atom_site_label_H
    _geom_hbond_atom_site_label_A
    _geom_hbond_site_symmetry_A
    _geom_hbond_distance_DH
    _geom_hbond_distance_HA
    _geom_hbond_distance_DA
    _geom_hbond_angle_DHA
    _geom_hbond_publ_flag
    N3 H3A O1 4_545 0.84(4) 2.02(5) 2.856(4) 175(4) yes
    N1 H1A O2 4_445 0.77(4) 2.09(4) 2.845(5) 166(5) yes
    C10 H10A Cl2 2_675 0.93 2.93 3.758(5) 149.1 yes
_iucr_refine_instructions_details
;
TITL exp_503 in Pna21
CELL 0.71073 24.946464 4.370873 21.80908 90.000 90.000 90.000
ZERR 8 0.001512 0.000258 0.001312 0.0048 0.0049 0.0049
LATT -1
SYMM -X,-Y,0.5+Z
SYMM 0.5-X,0.5+Y,0.5+Z
SYMM 0.5+X,0.5-Y,+Z
SFAC C H N O S Cl
UNIT 96 72 16 8 8 8
SHEL 99999.99 0.84
L.S. 20 0 0 511
PLAN  20
SIZE 0.3 0.2 0.1
CONF
BOND $H
REM reset to Pna21 #33
BOND
fmap 2
acta
TWIN -1 0 0 0 -1 0 0 0 -1
REM <HKL>D:/Salim/exp_503/struct/olex2_exp_503/exp_503.hkl</HKL>
mpla s1 c1 c2 c3 c4
mpla c7 c8 c9 c10 c11 c12
mpla s2 c13 c14 c15 c16
mpla c19 c20 c21 c22 c23 c24
EQIV $1 x, y, z
EQIV $2 -X,-Y,0.5+Z
EQIV $3 0.5-X,0.5+Y,0.5+Z
EQIV $4 0.5+X,0.5-Y,+Z
EQIV $9  0.5+X,-0.5-Y,+Z
EQIV $10 -0.5+X,-0.5-Y,+Z
EQIV $11 1-X,1-Y,0.5+Z
HTAB N3 O1_$9
HTAB N1 O2_$10
HTAB C10 Cl2_$11
WGHT    0.057500    0.398800
BASF   0.58745
FVAR       4.22861
S1    5    0.300633    0.432929    0.722982    11.00000    0.04228    0.07693 =
         0.06647   -0.00242    0.00639   -0.00385
O1    4    0.175049   -0.064826    0.673014    11.00000    0.04878    0.06104 =
         0.04275   -0.01266    0.00077   -0.00888
N1    3    0.179379    0.245038    0.754692    11.00000    0.03483    0.04247 =
         0.04678   -0.00387    0.00520   -0.00509
H1A   2    0.155501    0.166184    0.770362    11.00000    0.04581
N2    3    0.205180    0.454843    0.789954    11.00000    0.03389    0.03696 =
         0.03817   -0.00009    0.00105   -0.00038
CL1   6    0.113806    0.740952    0.949447    11.00000    0.04649    0.09486 =
         0.05758   -0.01790    0.01700   -0.01162
C1    1    0.347889    0.376409    0.667906    11.00000    0.03931    0.07300 =
         0.06703    0.00808    0.01419    0.00408
AFIX  43
H1    2    0.382296    0.457571    0.670117    11.00000   -1.20000
AFIX   0
C2    1    0.331148    0.207121    0.621928    11.00000    0.05553    0.07966 =
         0.06996    0.00636    0.02636    0.01665
AFIX  43
H2B   2    0.353196    0.160129    0.588857    11.00000   -1.20000
AFIX   0
C3    1    0.276265    0.097525    0.625668    11.00000    0.03819    0.05803 =
         0.05450    0.00295    0.01429    0.00385
AFIX  43
H3    2    0.258180   -0.020975    0.596920    11.00000   -1.20000
AFIX   0
C4    1    0.255566    0.210539    0.683247    11.00000    0.03824    0.04270 =
         0.04266    0.00270    0.00179    0.00508
C5    1    0.201108    0.122875    0.703535    11.00000    0.03929    0.04180 =
         0.03054    0.00143    0.00104    0.00437
C6    1    0.179843    0.546131    0.837690    11.00000    0.03193    0.03918 =
         0.04159    0.00365    0.00335   -0.00080
AFIX  43
H6A   2    0.145390    0.474474    0.845371    11.00000   -1.20000
AFIX   0
C7    1    0.204677    0.761170    0.879914    11.00000    0.03529    0.03193 =
         0.03978    0.00333    0.00077    0.00328
C8    1    0.178719    0.862382    0.932726    11.00000    0.03854    0.04178 =
         0.04787    0.00147    0.00516    0.00405
C9    1    0.202946    1.059992    0.974649    11.00000    0.06419    0.05222 =
         0.04163   -0.01085   -0.00118    0.00340
AFIX  43
H9A   2    0.184886    1.122952    1.009755    11.00000   -1.20000
AFIX   0
C10   1    0.254061    1.158982    0.962767    11.00000    0.06145    0.05309 =
         0.05948   -0.01478   -0.00997   -0.00720
AFIX  43
H10A  2    0.270742    1.291381    0.990158    11.00000   -1.20000
AFIX   0
C11   1    0.280767    1.067139    0.911712    11.00000    0.04119    0.05753 =
         0.06650    0.00562   -0.00776   -0.00970
AFIX  43
H11A  2    0.315563    1.135159    0.904755    11.00000   -1.20000
AFIX   0
C12   1    0.256394    0.872075    0.869799    11.00000    0.03985    0.04941 =
         0.04615   -0.00252    0.00250   -0.00075
AFIX  43
H12A  2    0.274795    0.814688    0.834542    11.00000   -1.20000
AFIX   0
S2    5    0.452222   -0.029067    0.746121    11.00000    0.04190    0.07846 =
         0.05898    0.01523    0.00474    0.00632
O2    4    0.579972   -0.502822    0.796350    11.00000    0.04782    0.06330 =
         0.04065    0.01411    0.00130    0.01652
N3    3    0.575204   -0.194494    0.715238    11.00000    0.03445    0.04035 =
         0.03543    0.00362    0.00378    0.00154
H3A   2    0.605454   -0.260209    0.704683    11.00000    0.05045
N4    3    0.548829    0.016114    0.679612    11.00000    0.03408    0.03632 =
         0.03905    0.00084    0.00170    0.00092
CL2   6    0.638433    0.311087    0.520139    11.00000    0.04723    0.07454 =
         0.05743    0.00585    0.01648   -0.00282
C13   1    0.406511   -0.077585    0.802240    11.00000    0.04002    0.08091 =
         0.07573    0.01939    0.00923    0.00600
AFIX  43
H13   2    0.371843   -0.000117    0.800049    11.00000   -1.20000
AFIX   0
C14   1    0.424744   -0.238255    0.850362    11.00000    0.06712    0.08793 =
         0.05308    0.02400    0.02636    0.00619
AFIX  43
H14A  2    0.403954   -0.283554    0.884575    11.00000   -1.20000
AFIX   0
C15   1    0.479208   -0.332662    0.843805    11.00000    0.04160    0.07231 =
         0.05573    0.00625    0.01548    0.00833
AFIX  43
H15   2    0.498554   -0.442575    0.872848    11.00000   -1.20000
AFIX   0
C16   1    0.499238   -0.234433    0.786787    11.00000    0.04060    0.03941 =
         0.03517    0.00100    0.00025   -0.00350
C17   1    0.553914   -0.316479    0.766487    11.00000    0.03664    0.03994 =
         0.04367   -0.00397   -0.00271   -0.00359
C18   1    0.573492    0.112434    0.633008    11.00000    0.03106    0.03586 =
         0.03990   -0.00432    0.00061   -0.00234
AFIX  43
H18A  2    0.608159    0.044227    0.625321    11.00000   -1.20000
AFIX   0
C19   1    0.548502    0.329263    0.590934    11.00000    0.03733    0.03322 =
         0.03503   -0.00774   -0.00122   -0.00936
C20   1    0.574601    0.437055    0.538708    11.00000    0.04249    0.03795 =
         0.03656   -0.00654    0.00149   -0.00539
C21   1    0.549543    0.640388    0.498155    11.00000    0.06979    0.04365 =
         0.03555    0.00462   -0.00157   -0.01016
AFIX  43
H21A  2    0.567760    0.709359    0.463613    11.00000   -1.20000
AFIX   0
C22   1    0.498140    0.738060    0.509304    11.00000    0.06559    0.04397 =
         0.05798    0.00267   -0.02039    0.00505
AFIX  43
H22A  2    0.481075    0.870964    0.482324    11.00000   -1.20000
AFIX   0
C23   1    0.471936    0.633792    0.562029    11.00000    0.04384    0.05049 =
         0.06250   -0.00277   -0.00481    0.00408
AFIX  43
H23A  2    0.437315    0.700579    0.570451    11.00000   -1.20000
AFIX   0
C24   1    0.496384    0.436763    0.600950    11.00000    0.04069    0.04105 =
         0.05043   -0.00337    0.00065   -0.00029
AFIX  43
H24A  2    0.477902    0.370606    0.635529    11.00000   -1.20000
HKLF 4
REM  exp_503 in Pna21
REM R1 =  0.0438 for   3341 Fo > 4sig(Fo)  and  0.0516 for all   3845 data
REM    316 parameters refined using      1 restraints
END
WGHT      0.0575      0.3944
REM Highest difference peak  0.324,  deepest hole -0.315,  1-sigma level  0.048
Q1    1   0.2715  0.0318  0.6110  11.00000  0.05    0.32
Q2    1   0.4857 -0.4073  0.8600  11.00000  0.05    0.31
Q3    1   0.2613  0.2329  0.6398  11.00000  0.05    0.28
Q4    1   0.4603 -0.3939  0.8247  11.00000  0.05    0.27
Q5    1   0.2929  0.1038  0.6497  11.00000  0.05    0.27
Q6    1   0.4898 -0.2202  0.8278  11.00000  0.05    0.27
Q7    1   0.2704  0.2313  0.7009  11.00000  0.05    0.26
Q8    1   0.4815 -0.2273  0.7697  11.00000  0.05    0.21
Q9    1   0.2309  0.2063  0.6962  11.00000  0.05    0.21
Q10   1   0.1945  0.7647  0.9039  11.00000  0.05    0.20
Q11   1   0.2270  0.8318  0.8715  11.00000  0.05    0.18
Q12   1   0.5573  0.2919  0.5645  11.00000  0.05    0.18
Q13   1   0.6569  0.2381  0.5514  11.00000  0.05    0.17
Q14   1   0.2290  0.5671  0.7680  11.00000  0.05    0.17
Q15   1   0.4726  0.2637  0.6292  11.00000  0.05    0.17
Q16   1   0.0907  0.6455  0.9205  11.00000  0.05    0.16
Q17   1   0.5170 -0.2074  0.7752  11.00000  0.05    0.16
Q18   1   0.5213  0.0982  0.6928  11.00000  0.05    0.16
Q19   1   0.5637 -0.5297  0.7766  11.00000  0.05    0.16
Q20   1   0.3389  0.4302  0.6953  11.00000  0.05    0.14
;
data_New_Global_Publ_Block
_journal_date_recd_electronic     2013-06-16
_journal_date_accepted     2013-07-26
_journal_name_full     'Acta Crystallographica, Section E'
_journal_year     2013
_journal_volume     69
_journal_issue      9
_journal_page_first     o1442
_journal_page_last     o1442
_journal_paper_category     QO
_journal_paper_doi     10.1107/S1600536813020850
_journal_coeditor_code     BH2481
_publ_contact_author_name     'Salim F. Haddad'
_publ_contact_author_address
;
Department of Chemistry, The University of Jordan, Amman 11942, Jordan
;
_publ_contact_author_email     hadsal2003@yahoo.com
_publ_contact_author_fax     ?
_publ_contact_author_phone     962-6-5155345
_publ_section_title
;
<i>N</i>'-[(<i>E</i>)-2-Chlorobenzylidene]thiophene-2-carbohydrazide
;
loop_
    _publ_author_name
    _publ_author_footnote
    _publ_author_address
    "Warad, Ismail" .
;
Department of Chemistry
An-Najah National University
Nablus
Palestinian Territories
;
    "Haddad, Salim F." .
;
Department of Chemistry
The University of Jordan
Amman 11942
Jordan
;
    "Al-Noaimi, Mousa" .
;
Department of Chemistry
Hashemite University
PO Box 150459
Zarqa 13115
Jordan
;
    "Hammouti, Belkheir" .
;
LCAE-URAC18
Facult\'e des Sciences
Universit\'e  Mohammed Ier,
Oujda-60000
Morocco
;
    "Ben Hadda, Taibi" .
;
Laboratoire LCM
Facult\'e des Sciences
Universit\'e  Mohammed Ier
Oujda-60000
Morocco
;
