# Supplementary material for: N′-[(E)-2-Chloro­benzyl­idene]thio­phene-2-carbohydrazide
Source: Acta Crystallogr Sect E Struct Rep Online. 2013 Aug 17;69(Pt 9):o1442. doi: 10.1107/S1600536813020850 (PMC3884466; doi:10.1107/S1600536813020850)
Supplement: Supplementary file 2 [file e-69-o1442-Isup2.hkl]

# 
# h,k,l, Fc-squared, Fo-squared, sigma(Fo-squared) and status flag 
# 
data_I
_shelx_title ' exp_503 in Pna21' 
_shelx_refln_list_code          4 
_shelx_F_calc_maximum      196.70 
_exptl_crystal_F_000      1088.00 
_reflns_d_resolution_high  0.8401 
 
loop_ 
 _symmetry_equiv_pos_as_xyz 
 'x, y, z' 
 '-x, -y, z+1/2' 
 '-x+1/2, y+1/2, z+1/2' 
 'x+1/2, -y+1/2, z' 
 
_cell_length_a    24.9465 
_cell_length_b     4.3709 
_cell_length_c    21.8091 
_cell_angle_alpha  90.000 
_cell_angle_beta   90.000 
_cell_angle_gamma  90.000 
 
_shelx_F_squared_multiplier     1.000 
 
loop_ 
 _refln_index_h 
 _refln_index_k 
 _refln_index_l 
 _refln_F_squared_calc 
 _refln_F_squared_meas 
 _refln_F_squared_sigma 
 _refln_observed_status 
   2   0 -25      242.93      182.99     23.27 o 
   4   0 -25        7.81       31.80     18.19 o 
   6   0 -25       45.89       34.40     12.05 o 
   8   0 -25      189.76      237.49     27.79 o 
   0   1 -25       30.83       47.00     16.34 o 
   1   1 -25       71.02       81.61     12.03 o 
   2   1 -25        1.20        5.51      6.81 o 
   3   1 -25        7.57       25.33     13.19 o 
   4   1 -25        0.64        9.27      6.29 o 
   5   1 -25      106.71      100.08     14.64 o 
   0   0 -24      640.31      513.84     53.41 o 
   2   0 -24        0.60        4.19     13.66 o 
   4   0 -24       64.48       82.06     17.70 o 
   6   0 -24       50.83       77.05     21.53 o 
   8   0 -24      395.38      347.04     34.01 o 
  10   0 -24        1.81        0.69     20.96 o 
   1   1 -24       52.76       67.20     11.51 o 
   2   1 -24       76.78       66.79     13.71 o 
   3   1 -24       34.49       44.85      9.10 o 
   4   1 -24       52.49       35.09      8.71 o 
   5   1 -24      200.79      187.27     17.04 o 
   6   1 -24      148.43      202.11     17.95 o 
   7   1 -24        1.70       17.20      7.74 o 
   8   1 -24       29.25       38.07      9.41 o 
   9   1 -24       31.84       21.45      8.44 o 
   2   0 -23        8.54       25.64     10.62 o 
   4   0 -23      981.42      974.97     51.17 o 
   6   0 -23      884.35      903.64     49.63 o 
   8   0 -23      185.74      213.89     25.21 o 
  10   0 -23      566.49      584.59     40.62 o 
  12   0 -23       57.28       79.56     17.09 o 
   0   1 -23       12.93       13.19     10.27 o 
   1   1 -23       61.52       46.07      8.93 o 
   2   1 -23        0.75       -0.68      7.22 o 
   3   1 -23       48.14       52.88     10.16 o 
   4   1 -23       91.97       87.40     11.89 o 
   5   1 -23      151.76      166.64     16.01 o 
   6   1 -23        1.72        9.02      6.73 o 
   7   1 -23       40.85       64.13     10.93 o 
   8   1 -23        9.91        8.71      7.06 o 
   9   1 -23       54.96       42.08      8.65 o 
  10   1 -23       26.87       27.91      8.51 o 
  11   1 -23        2.29        2.76      6.73 o 
  12   1 -23       13.83       14.46      6.99 o 
   1   2 -23       68.20       61.85     10.46 o 
   2   2 -23      136.54      154.00     16.14 o 
   3   2 -23        4.14        6.61      5.90 o 
   4   2 -23       18.77       41.44      9.31 o 
   5   2 -23        6.49       20.71      7.84 o 
   6   2 -23       89.25       92.08     12.86 o 
   7   2 -23       34.60       44.33     12.36 o 
   0   0 -22      128.91       94.14     22.54 o 
   2   0 -22       13.16       13.96      9.07 o 
   4   0 -22      509.82      581.72     39.20 o 
   6   0 -22      531.22      503.52     36.38 o 
   8   0 -22      417.12      423.52     48.84 o 
  10   0 -22       31.32       24.83     10.12 o 
  12   0 -22       46.15       56.40     14.58 o 
  14   0 -22       56.86       59.38     13.43 o 
   1   1 -22       22.88       20.67      7.40 o 
   2   1 -22      468.20      432.25     23.90 o 
   3   1 -22       81.16       61.89     14.34 o 
   4   1 -22       32.31       36.55      8.42 o 
   5   1 -22       76.77      101.48     12.30 o 
   6   1 -22       27.16       33.67      9.05 o 
   7   1 -22       50.90       74.57     11.14 o 
   8   1 -22        2.58        6.35      5.67 o 
   9   1 -22      126.54      127.68     13.88 o 
  10   1 -22      246.85      248.36     18.64 o 
  11   1 -22        1.67       11.47      6.21 o 
  12   1 -22        4.25       11.97      6.35 o 
  13   1 -22      121.11      143.21     14.69 o 
  14   1 -22       46.55       77.89     11.32 o 
   0   2 -22       24.76       23.25     10.41 o 
   1   2 -22       82.96       98.40     12.63 o 
   2   2 -22       28.93       45.06      9.22 o 
   3   2 -22        1.93        7.48      6.84 o 
   4   2 -22       32.72       43.37      9.25 o 
   5   2 -22       25.75       17.65      6.75 o 
   6   2 -22      132.57      130.68     14.39 o 
   7   2 -22       62.24       56.40     10.85 o 
   8   2 -22       28.65       50.28     10.19 o 
   9   2 -22        0.95       14.18     10.11 o 
  10   2 -22       11.97       14.21      5.39 o 
   2   0 -21       72.65       54.39     13.94 o 
   4   0 -21     1819.51     1770.07    199.62 o 
   6   0 -21     1018.63     1012.27     61.80 o 
   8   0 -21      621.84      503.59     37.67 o 
  10   0 -21      141.27      129.12     19.17 o 
  12   0 -21       96.67      144.68     36.87 o 
  14   0 -21       10.89       40.54     12.48 o 
  16   0 -21      104.11      153.77     21.41 o 
   0   1 -21      197.04      206.34     23.66 o 
   1   1 -21       14.44       20.46      6.74 o 
   2   1 -21      166.38      154.39     14.40 o 
   3   1 -21      275.38      246.94     18.09 o 
   4   1 -21       73.22       54.43     10.14 o 
   5   1 -21      117.21      128.81     13.99 o 
   6   1 -21      603.07      615.07     27.87 o 
   7   1 -21       44.66       56.76      9.60 o 
   8   1 -21        1.88        3.30      5.20 o 
   9   1 -21       72.43       72.20     10.83 o 
  10   1 -21       35.01       27.12      6.58 o 
  11   1 -21       25.88       35.75      8.98 o 
  12   1 -21       49.72       55.16     13.24 o 
  13   1 -21      152.80      164.11     19.37 o 
  14   1 -21       64.07       69.35     10.63 o 
  15   1 -21       48.66       69.37     10.39 o 
  16   1 -21       41.87       41.11      9.03 o 
   1   2 -21        5.86        9.42      6.56 o 
   2   2 -21      251.25      280.75     19.87 o 
   3   2 -21       96.35      105.47     12.85 o 
   4   2 -21       88.41      117.66     13.20 o 
   5   2 -21       30.00       43.86     12.65 o 
   6   2 -21       63.12       71.18     10.72 o 
   7   2 -21       20.52       28.65      8.29 o 
   8   2 -21      166.05      171.19     20.01 o 
   9   2 -21        4.94        8.48      6.08 o 
  10   2 -21       27.10       27.14      7.76 o 
  11   2 -21        7.28       11.82      8.77 o 
  12   2 -21       11.27       25.18      8.60 o 
  13   2 -21       19.11       35.13     10.31 o 
   0   3 -21       29.69       33.49     18.49 o 
   1   3 -21       10.38       10.57     11.21 o 
   2   3 -21        3.85       24.67     12.81 o 
   3   3 -21        8.54        4.38      7.94 o 
   0   0 -20       40.26       25.28     15.98 o 
   2   0 -20     1711.55     1503.82    134.84 o 
   4   0 -20       68.93       61.58     21.69 o 
   6   0 -20      289.79      306.13     32.23 o 
   8   0 -20      324.55      326.34     28.36 o 
  10   0 -20      110.95       86.58     15.14 o 
  12   0 -20       16.60       20.79      9.55 o 
  14   0 -20      211.76      230.71     24.54 o 
  16   0 -20        9.37        2.01     13.74 o 
  18   0 -20      334.75      461.90     34.85 o 
   1   1 -20       43.30       74.30      9.93 o 
   2   1 -20        9.70       15.15      6.40 o 
   3   1 -20      354.79      378.46     21.37 o 
   4   1 -20      447.90      459.69     23.32 o 
   5   1 -20      244.57      262.96     18.27 o 
   6   1 -20      831.58      790.99     30.71 o 
   7   1 -20        0.75       11.51      6.75 o 
   8   1 -20        6.99       16.03      6.79 o 
   9   1 -20       59.97       85.71     11.31 o 
  10   1 -20      387.06      354.77     21.51 o 
  11   1 -20       33.13       57.47     10.09 o 
  12   1 -20      102.31       91.66     11.04 o 
  13   1 -20      330.67      339.96     21.02 o 
  14   1 -20       13.29       11.86      8.98 o 
  15   1 -20       37.24       63.67     10.56 o 
  16   1 -20       13.73       18.53      6.94 o 
  17   1 -20       34.07       15.24      7.88 o 
  18   1 -20        4.06        6.65      9.69 o 
   0   2 -20      192.91      164.48     21.34 o 
   1   2 -20       73.06       97.38     17.04 o 
   2   2 -20       66.02       95.14     12.03 o 
   3   2 -20       41.53       68.35     10.41 o 
   4   2 -20       72.03       95.64     12.10 o 
   5   2 -20        1.77       16.56      6.40 o 
   6   2 -20        6.32       12.34      6.31 o 
   7   2 -20       52.90       59.17     10.08 o 
   8   2 -20      118.33      127.48     13.36 o 
   9   2 -20       93.21      107.36     20.56 o 
  10   2 -20      214.92      268.75     19.16 o 
  11   2 -20       65.16       78.38     12.91 o 
  12   2 -20       24.42       20.74      7.17 o 
  13   2 -20       34.95       39.88      8.68 o 
  14   2 -20      128.54      132.10     13.73 o 
  15   2 -20       29.89       53.24     18.71 o 
   1   3 -20       12.90       38.89     13.19 o 
   2   3 -20      104.43      119.63     20.46 o 
   3   3 -20       21.40       32.42     11.80 o 
   4   3 -20       28.89       27.53      9.66 o 
   5   3 -20       74.57       73.64     13.35 o 
   6   3 -20       32.55       41.69     10.09 o 
   7   3 -20      109.52       98.46     13.58 o 
   8   3 -20       18.98       27.10      7.88 o 
   2   0 -19      342.61      353.64     27.71 o 
   4   0 -19      136.39      157.44     23.42 o 
   6   0 -19      823.39      734.41     39.82 o 
   8   0 -19      180.17      167.34     19.98 o 
  10   0 -19       68.65       87.48     15.78 o 
  12   0 -19       89.27       87.51     15.31 o 
  14   0 -19        4.49       20.84     12.40 o 
  16   0 -19      118.08      144.78     20.21 o 
  18   0 -19        4.51       10.60      8.69 o 
  20   0 -19       28.62        8.58      7.43 o 
   0   1 -19       59.78       72.99     14.83 o 
   1   1 -19      297.13      285.06     18.12 o 
   2   1 -19       23.37       21.06      9.16 o 
   3   1 -19      265.56      245.08     17.24 o 
   4   1 -19      407.85      432.96     22.33 o 
   5   1 -19      721.01      717.33     28.38 o 
   6   1 -19       82.02       72.92     10.05 o 
   7   1 -19      221.41      226.56     16.42 o 
   8   1 -19      247.60      207.11     15.93 o 
   9   1 -19      155.63      168.08     14.59 o 
  10   1 -19      837.37      703.39     28.73 o 
  11   1 -19       43.19       54.77      9.31 o 
  12   1 -19      123.70      138.86     13.64 o 
  13   1 -19      131.83      164.71     17.08 o 
  14   1 -19      242.34      242.94     17.50 o 
  15   1 -19       53.48       54.18      9.14 o 
  16   1 -19        1.25        5.26      7.13 o 
  17   1 -19       10.99       15.61      7.30 o 
  18   1 -19      185.95      226.42     19.46 o 
  19   1 -19      233.96      276.92     29.98 o 
   1   2 -19      100.26       99.00     12.68 o 
   2   2 -19        2.67        9.22      5.84 o 
   3   2 -19       59.07       77.85     11.57 o 
   4   2 -19       20.88       28.22      7.71 o 
   5   2 -19       66.69       53.80     12.72 o 
   6   2 -19      448.79      419.18     22.75 o 
   7   2 -19      128.13      120.73     13.33 o 
   8   2 -19      276.46      303.47     19.76 o 
   9   2 -19      146.09      167.63     13.64 o 
  10   2 -19      185.05      188.93     16.17 o 
  11   2 -19      111.83      129.03     13.30 o 
  12   2 -19       26.25       33.41      9.15 o 
  13   2 -19       65.82       54.60      9.50 o 
  14   2 -19       40.87       52.98      9.96 o 
  15   2 -19       69.68       85.90     23.65 o 
  16   2 -19      630.28      607.85     39.53 o 
   0   3 -19        4.89       28.65     16.19 o 
   1   3 -19       63.56       62.48     15.02 o 
   2   3 -19       22.85       12.97     18.06 o 
   3   3 -19       59.46       70.66     17.09 o 
   4   3 -19       65.28       74.62     15.98 o 
   5   3 -19       84.56      105.42     17.03 o 
   6   3 -19       37.94       43.59     13.28 o 
   7   3 -19        1.52        9.99      6.88 o 
   8   3 -19       22.59       21.75     11.19 o 
   9   3 -19        5.79       20.68      8.78 o 
  10   3 -19       50.96       70.70     12.60 o 
   0   0 -18     2147.51     2056.28     89.52 o 
   2   0 -18       44.77       58.19     12.73 o 
   4   0 -18       94.19       95.47     20.66 o 
   6   0 -18      422.83      474.43     31.33 o 
   8   0 -18      508.57      421.34     29.90 o 
  10   0 -18     1339.99     1294.68     52.21 o 
  12   0 -18       32.35       52.17     12.81 o 
  14   0 -18      171.23      140.03     18.71 o 
  16   0 -18       47.71       81.64     15.34 o 
  18   0 -18       97.32       99.57     16.25 o 
  20   0 -18       53.05       27.19     15.89 o 
   1   1 -18      556.32      533.41     23.87 o 
   2   1 -18     1786.08     1737.27     42.24 o 
   3   1 -18       24.35       45.50      8.92 o 
   4   1 -18      251.96      254.54     16.78 o 
   5   1 -18      310.72      305.48     18.37 o 
   6   1 -18       19.48       26.20      8.12 o 
   7   1 -18      453.80      442.01     21.99 o 
   8   1 -18       53.56       46.00      8.29 o 
   9   1 -18       39.15       59.67      8.76 o 
  10   1 -18       28.03       22.40      6.88 o 
  11   1 -18      100.05       97.96     11.33 o 
  12   1 -18       51.75       64.23      9.40 o 
  13   1 -18      131.67      161.67     14.11 o 
  14   1 -18      206.73      202.50     15.60 o 
  15   1 -18       36.06       22.96      6.26 o 
  16   1 -18      415.02      316.19     22.00 o 
  17   1 -18       51.28       63.93     11.36 o 
  18   1 -18        4.29       16.35      7.58 o 
  19   1 -18      329.55      361.60     29.98 o 
  20   1 -18        8.48       36.88     12.20 o 
   0   2 -18      147.30      106.55     16.79 o 
   1   2 -18      339.32      305.68     19.17 o 
   2   2 -18      495.22      516.77     24.50 o 
   3   2 -18      172.48      166.98     14.42 o 
   4   2 -18       11.83       22.19      8.50 o 
   5   2 -18       82.20       71.79     10.06 o 
   6   2 -18      404.24      349.51     20.49 o 
   7   2 -18      173.65      163.96     13.25 o 
   8   2 -18     1207.37     1205.66     33.82 o 
   9   2 -18      393.53      377.19     21.99 o 
  10   2 -18       31.06       43.57     10.56 o 
  11   2 -18       60.69       77.13     12.33 o 
  12   2 -18      170.44      177.70     17.17 o 
  13   2 -18      256.96      211.15     18.64 o 
  14   2 -18       30.69       39.17      9.98 o 
  15   2 -18       12.54       10.95      8.08 o 
  16   2 -18       82.42       95.38     16.12 o 
  17   2 -18       11.79       45.28     19.46 o 
  18   2 -18      110.06      161.14     31.97 o 
   1   3 -18       10.54       -0.17     15.96 o 
   2   3 -18       11.17        8.32      7.98 o 
   3   3 -18       11.02       24.35     15.67 o 
   4   3 -18       62.52       39.50     24.30 o 
   5   3 -18        6.50       -0.41     12.38 o 
   6   3 -18      148.03      185.21     23.92 o 
   7   3 -18       33.47       32.56      8.87 o 
   8   3 -18       31.49       32.82     16.31 o 
   9   3 -18        8.76       16.00      9.47 o 
  10   3 -18       57.40       54.45     10.89 o 
  11   3 -18       72.44       91.81     17.61 o 
  12   3 -18       11.36       20.55     21.17 o 
   2   0 -17     1392.90     1430.14     32.21 o 
   4   0 -17     1374.04     1363.66     61.32 o 
   6   0 -17       22.13       20.20     16.23 o 
   8   0 -17        6.10        5.70      7.15 o 
  10   0 -17      104.25      121.14     16.91 o 
  12   0 -17       34.15       39.83     10.30 o 
  14   0 -17       20.20       22.60      8.93 o 
  16   0 -17     1431.52     1411.86     55.33 o 
  18   0 -17        0.83       -9.07      9.07 o 
  20   0 -17       83.77       91.25     21.72 o 
   0   1 -17      623.32      586.67     34.31 o 
   1   1 -17     1052.51      973.18     25.42 o 
   2   1 -17      619.06      547.10     23.37 o 
   3   1 -17       14.65       23.56      9.80 o 
   4   1 -17      704.30      725.59     26.85 o 
   5   1 -17       56.84       57.79      9.23 o 
   6   1 -17      419.41      400.42     20.25 o 
   7   1 -17      288.48      284.62     30.10 o 
   8   1 -17      240.08      239.93     17.57 o 
   9   1 -17       47.63       60.07      9.08 o 
  10   1 -17       99.94      110.83     11.65 o 
  11   1 -17      352.09      321.52     18.89 o 
  12   1 -17       42.56       40.12      7.93 o 
  13   1 -17      174.28      176.53     14.09 o 
  14   1 -17      162.35      153.78     11.92 o 
  15   1 -17       50.06       69.48      8.74 o 
  16   1 -17       43.75       63.58      9.22 o 
  17   1 -17       23.71       41.08      7.89 o 
  18   1 -17       43.39       49.62      9.54 o 
  19   1 -17      237.98      271.00     20.87 o 
  20   1 -17      258.98      263.08     20.52 o 
  21   1 -17       84.12       78.69     14.66 o 
   1   2 -17      175.05      183.15     14.84 o 
   2   2 -17      843.86      816.18     29.69 o 
   3   2 -17       30.90       37.89      8.25 o 
   4   2 -17        1.95        3.56      5.60 o 
   5   2 -17      130.31      114.04     11.93 o 
   6   2 -17       63.33       46.01      7.31 o 
   7   2 -17      109.33       96.72     11.29 o 
   8   2 -17      286.20      298.04     18.75 o 
   9   2 -17        0.94       24.84      8.96 o 
  10   2 -17       51.48       67.47     10.97 o 
  11   2 -17      312.42      330.89     22.29 o 
  12   2 -17       47.42       62.40     10.58 o 
  13   2 -17       35.98       34.63      8.39 o 
  14   2 -17       19.21       16.28      6.58 o 
  15   2 -17       19.38       10.24     18.63 o 
  16   2 -17       13.85       23.68      9.53 o 
  17   2 -17       10.68       37.17     17.97 o 
  18   2 -17        3.23       39.15     18.45 o 
  19   2 -17       15.21       46.24     18.93 o 
   0   3 -17      555.21      599.27     55.79 o 
   1   3 -17       57.15       87.35     14.24 o 
   2   3 -17       36.89       66.74     17.02 o 
   3   3 -17       38.23       46.57     12.62 o 
   4   3 -17       70.06       59.25     13.86 o 
   5   3 -17      160.89      149.94     21.39 o 
   6   3 -17       43.98       33.41     10.86 o 
   7   3 -17      129.86      112.59     18.05 o 
   8   3 -17       31.19       37.64     12.35 o 
   9   3 -17       38.48       57.67     14.39 o 
  10   3 -17       20.64       41.79     13.21 o 
  11   3 -17       20.91       21.15      9.72 o 
  12   3 -17       10.06       14.15      8.14 o 
  13   3 -17       15.70       15.71     15.21 o 
  14   3 -17      110.60       96.69     26.90 o 
   0   0 -16       27.38       22.97     13.28 o 
   2   0 -16      197.97      164.10     13.50 o 
   4   0 -16     1102.14      945.39     35.20 o 
   6   0 -16      273.41      243.92     21.70 o 
   8   0 -16     1210.05     1120.81     45.16 o 
  10   0 -16      795.43      855.09     40.05 o 
  12   0 -16      705.12      708.23     37.55 o 
  14   0 -16     1950.10     1979.64     62.62 o 
  16   0 -16       95.60       87.76     14.83 o 
  18   0 -16      629.48      640.62     36.87 o 
  20   0 -16       69.63      122.20     25.31 o 
  22   0 -16      133.78      116.05     23.40 o 
   1   1 -16      754.45      739.49     18.30 o 
   2   1 -16      179.49      191.05     14.46 o 
   3   1 -16      173.98      159.72      9.27 o 
   4   1 -16      841.32      813.97     19.18 o 
   5   1 -16       32.98       29.89      6.68 o 
   6   1 -16       10.19       22.80      7.50 o 
   7   1 -16      281.99      317.80     21.94 o 
   8   1 -16      375.84      339.94     18.25 o 
   9   1 -16       78.93       88.25     10.20 o 
  10   1 -16      155.92      178.74     13.93 o 
  11   1 -16     1059.15     1047.06     28.87 o 
  12   1 -16       57.13       73.61      8.87 o 
  13   1 -16      157.53      171.33     12.29 o 
  14   1 -16       24.95       27.98      5.23 o 
  15   1 -16       79.12      109.70     10.96 o 
  16   1 -16      279.15      284.87     17.99 o 
  17   1 -16       29.24       29.49      7.76 o 
  18   1 -16       68.71       70.23     12.63 o 
  19   1 -16      247.97      246.23     24.17 o 
  20   1 -16      349.72      381.45     28.13 o 
  21   1 -16      283.63      271.28     34.77 o 
  22   1 -16       40.23       59.80     21.30 o 
   0   2 -16     2973.35     3011.12     77.55 o 
   1   2 -16      856.75      841.81     29.51 o 
   2   2 -16     1317.72     1311.74     36.42 o 
   3   2 -16      431.42      407.49     18.70 o 
   4   2 -16      225.62      203.91     13.48 o 
   5   2 -16      272.53      251.42     17.80 o 
   6   2 -16      142.94      148.59     13.17 o 
   7   2 -16       72.57       52.81      8.41 o 
   8   2 -16        6.10        3.86      5.32 o 
   9   2 -16       30.59       52.80     10.97 o 
  10   2 -16      911.52      915.90     35.05 o 
  11   2 -16      314.51      341.37     21.95 o 
  12   2 -16      246.47      284.18     19.82 o 
  13   2 -16       10.29       22.70      7.01 o 
  14   2 -16       41.08       36.11      7.88 o 
  15   2 -16       86.07       81.65     11.18 o 
  16   2 -16       66.35       68.32     15.67 o 
  17   2 -16       19.05        3.78     11.23 o 
  18   2 -16       10.28       41.52     16.90 o 
  19   2 -16       91.83      108.55     26.20 o 
  20   2 -16       33.45       24.60     13.49 o 
   1   3 -16      194.63      227.18     20.62 o 
   2   3 -16       95.28       97.53     17.49 o 
   3   3 -16      124.90       94.53     16.43 o 
   4   3 -16       13.35       16.20      9.10 o 
   5   3 -16        1.79       15.90     12.94 o 
   6   3 -16       25.09       25.33     10.52 o 
   7   3 -16       71.61       88.75     16.44 o 
   8   3 -16       28.79       64.64     15.01 o 
   9   3 -16       16.67       14.98     11.72 o 
  10   3 -16       32.25       32.04     12.37 o 
  11   3 -16        6.72       10.68     13.84 o 
  12   3 -16       48.85       42.49     16.71 o 
  13   3 -16       68.89       68.78     22.34 o 
  14   3 -16       13.89       18.66     15.80 o 
  15   3 -16       49.27       42.70     19.18 o 
   0   4 -16        7.60        7.38     14.56 o 
   1   4 -16        8.22        8.65     11.83 o 
   2   4 -16       12.40       23.38     27.57 o 
   3   4 -16       15.65        9.80      7.81 o 
   4   4 -16       19.78       17.58     11.13 o 
   5   4 -16       13.54       10.37      9.48 o 
   2   0 -15        5.54        9.54      5.98 o 
   4   0 -15      282.75      269.72     13.13 o 
   6   0 -15      136.87      139.70     21.37 o 
   8   0 -15      702.10      615.40     73.86 o 
  10   0 -15       17.82       42.34     17.45 o 
  12   0 -15     1871.06     1824.15     57.37 o 
  14   0 -15      781.59      779.89     39.37 o 
  16   0 -15       24.88       13.51     15.26 o 
  18   0 -15       55.09       52.25     11.52 o 
  20   0 -15      821.77      774.78     56.05 o 
  22   0 -15      233.05      292.20     36.16 o 
   0   1 -15      401.53      311.37     53.24 o 
   1   1 -15      365.14      389.59     18.61 o 
   2   1 -15      989.95     1010.03     29.27 o 
   3   1 -15     1359.50     1285.00     33.30 o 
   4   1 -15     1264.54     1228.70     32.45 o 
   5   1 -15      249.79      235.33     14.84 o 
   6   1 -15      119.85      134.13     11.51 o 
   7   1 -15      413.02      379.04     19.27 o 
   8   1 -15      142.45      151.91     10.96 o 
   9   1 -15      224.87      227.67     13.28 o 
  10   1 -15      185.22      201.37     12.76 o 
  11   1 -15      663.45      698.08     23.13 o 
  12   1 -15     2932.50     2952.56     51.31 o 
  13   1 -15      513.90      487.98     21.32 o 
  14   1 -15      135.44      145.18     12.41 o 
  15   1 -15       88.56      115.76     12.32 o 
  16   1 -15       10.75       27.67      7.92 o 
  17   1 -15       44.64       45.03      8.42 o 
  18   1 -15        6.50       17.39      6.38 o 
  19   1 -15      106.65      142.82     19.81 o 
  20   1 -15      148.31      162.76     32.84 o 
  21   1 -15      368.12      398.46     41.21 o 
  22   1 -15       42.13       40.12     15.64 o 
   1   2 -15      946.05      902.49     29.58 o 
   2   2 -15       93.67      110.25     11.72 o 
   3   2 -15      699.64      666.35     31.26 o 
   4   2 -15      159.32      152.80     20.09 o 
   5   2 -15       75.96       66.22      8.73 o 
   6   2 -15       34.85       38.49      7.13 o 
   7   2 -15       63.93       76.79      9.38 o 
   8   2 -15       82.85       88.87     11.84 o 
   9   2 -15       65.32       66.48     10.32 o 
  10   2 -15       53.34       59.20      9.94 o 
  11   2 -15      334.28      322.20     20.55 o 
  12   2 -15      404.71      344.15     21.11 o 
  13   2 -15      205.10      168.52     14.81 o 
  14   2 -15       45.53       50.26      8.78 o 
  15   2 -15       80.61       91.24     11.04 o 
  16   2 -15      148.78      190.26     20.31 o 
  17   2 -15       22.97       51.79     17.97 o 
  18   2 -15       68.20       74.97     21.69 o 
  19   2 -15       39.77       64.10     20.34 o 
  20   2 -15      124.01      131.02     26.99 o 
  21   2 -15       81.79      123.09     26.85 o 
   0   3 -15      279.64      289.30     39.32 o 
   1   3 -15       25.04       46.89     16.44 o 
   2   3 -15       16.05       14.57      8.09 o 
   3   3 -15       83.69       96.89     18.38 o 
   4   3 -15      394.91      401.09     31.19 o 
   5   3 -15       73.24       63.26     14.20 o 
   6   3 -15      130.29      113.92     17.73 o 
   7   3 -15       42.44       49.89     13.26 o 
   8   3 -15      216.55      211.97     23.22 o 
   9   3 -15       80.85       66.97     23.22 o 
  10   3 -15       58.28       45.35     12.68 o 
  11   3 -15      113.18       96.28     16.41 o 
  12   3 -15       87.95       47.26     11.61 o 
  13   3 -15      187.17      229.30     39.39 o 
  14   3 -15       10.36       26.51     16.35 o 
  15   3 -15       19.02       55.37     20.05 o 
  16   3 -15       22.16       54.43     21.32 o 
  17   3 -15       15.71       50.12     20.67 o 
   1   4 -15       57.07       51.32     18.52 o 
   2   4 -15       46.44       55.29     14.97 o 
   3   4 -15        7.71       13.63     11.20 o 
   4   4 -15       25.34       32.22     12.43 o 
   5   4 -15       51.34       64.73     23.89 o 
   6   4 -15        8.48       13.24     13.87 o 
   7   4 -15        5.26        3.92      9.35 o 
   8   4 -15       44.58       40.02     12.00 o 
   0   0 -14     2952.63     2354.49     48.93 o 
   2   0 -14       45.43       86.33     10.58 o 
   4   0 -14     2113.27     2213.84     57.78 o 
   6   0 -14       30.11       21.03     10.35 o 
   8   0 -14     1132.76     1204.23     66.20 o 
  10   0 -14     2974.04     3081.50     70.74 o 
  12   0 -14      400.60      393.56     26.04 o 
  14   0 -14     1140.97     1124.13     44.34 o 
  16   0 -14      332.37      361.56     25.84 o 
  18   0 -14      350.35      354.18     26.07 o 
  20   0 -14      857.38      779.34     55.24 o 
  22   0 -14      341.57      396.84     39.87 o 
   1   1 -14      556.05      556.19     21.26 o 
   2   1 -14       85.11       91.55      9.55 o 
   3   1 -14     1101.09     1042.45     28.87 o 
   4   1 -14       25.11       26.00      6.44 o 
   5   1 -14      142.65      146.35     11.51 o 
   6   1 -14       88.75       88.46     10.47 o 
   7   1 -14      314.11      307.12     14.75 o 
   8   1 -14      740.09      693.72     21.60 o 
   9   1 -14      293.51      264.01     12.36 o 
  10   1 -14      261.24      267.27     11.66 o 
  11   1 -14      584.47      569.60     24.17 o 
  12   1 -14     1656.71     1509.43     35.70 o 
  13   1 -14     1146.57     1052.11     30.07 o 
  14   1 -14       14.60       22.84      6.87 o 
  15   1 -14      115.03      128.40     15.32 o 
  16   1 -14       18.95       21.01      7.16 o 
  17   1 -14       24.58       26.29      7.08 o 
  18   1 -14       80.34       88.28     10.99 o 
  19   1 -14      142.25      172.81     14.36 o 
  20   1 -14      332.84      351.64     25.27 o 
  21   1 -14      220.09      252.31     32.55 o 
  22   1 -14       23.65       19.85     14.91 o 
   0   2 -14      342.38      343.56     21.35 o 
   1   2 -14     1039.70     1062.63     31.20 o 
   2   2 -14     2248.27     2099.89     43.27 o 
   3   2 -14      801.72      872.02     28.04 o 
   4   2 -14      406.03      417.10     19.71 o 
   5   2 -14       80.31       65.70      7.97 o 
   6   2 -14       13.15        9.10      5.08 o 
   7   2 -14      230.89      215.55     16.38 o 
   8   2 -14      725.32      752.20     34.00 o 
   9   2 -14      302.13      296.42     19.12 o 
  10   2 -14      200.40      209.77     16.25 o 
  11   2 -14      194.85      197.43     15.72 o 
  12   2 -14      373.47      357.42     20.61 o 
  13   2 -14      242.09      217.68     16.28 o 
  14   2 -14       23.88       28.45      7.26 o 
  15   2 -14       44.28       48.63      8.46 o 
  16   2 -14       26.64       15.33      7.57 o 
  17   2 -14       70.78       61.96     12.05 o 
  18   2 -14      316.16      301.44     38.33 o 
  19   2 -14       57.50       91.36     23.45 o 
  20   2 -14       11.40       -1.84      9.19 o 
  21   2 -14       48.39       81.15     22.09 o 
  22   2 -14      224.50      259.51     37.75 o 
   1   3 -14      100.52       95.40     16.11 o 
   2   3 -14        6.74       22.75     10.01 o 
   3   3 -14      124.44      134.41     19.22 o 
   4   3 -14       71.35       72.83     14.29 o 
   5   3 -14      104.93      105.11     16.80 o 
   6   3 -14       44.18       70.08     14.59 o 
   7   3 -14      148.67      168.53     20.36 o 
   8   3 -14      136.32      116.48     17.27 o 
   9   3 -14      159.01      171.02     21.23 o 
  10   3 -14       94.90      110.96     16.59 o 
  11   3 -14      192.17      195.01     21.87 o 
  12   3 -14       20.25       31.08     19.00 o 
  13   3 -14       20.26       19.79      8.31 o 
  14   3 -14      136.51      181.87     33.65 o 
  15   3 -14       28.32       60.22     23.65 o 
  16   3 -14      249.39      326.33     43.99 o 
  17   3 -14       29.11       37.74     18.43 o 
  18   3 -14       12.67        3.38     11.16 o 
   0   4 -14      233.40      214.68     36.42 o 
   1   4 -14      242.08      206.81     25.53 o 
   2   4 -14       20.00       38.45     13.52 o 
   3   4 -14       20.14        9.93      9.60 o 
   4   4 -14        2.27       18.98      9.80 o 
   5   4 -14        3.02       27.40     44.09 o 
   6   4 -14       11.94       13.52     19.92 o 
   7   4 -14       33.63       47.12     16.45 o 
   8   4 -14      160.32      140.26     20.34 o 
   9   4 -14      186.03      124.55     31.16 o 
  10   4 -14      142.66      132.69     31.48 o 
   2   0 -13      121.39      119.63      8.82 o 
   4   0 -13     3496.83     3213.02     67.02 o 
   6   0 -13      455.36      332.06     22.28 o 
   8   0 -13     2042.56     2076.49     55.15 o 
  10   0 -13      950.74     1045.26     89.17 o 
  12   0 -13       33.99       26.55      9.03 o 
  14   0 -13      225.78      248.58     20.71 o 
  16   0 -13       61.21       48.72      9.79 o 
  18   0 -13      228.40      262.60     30.74 o 
  20   0 -13      756.02      764.25     52.12 o 
  22   0 -13      397.62      376.69     38.85 o 
   0   1 -13     5144.66     5057.92    176.36 o 
   1   1 -13      949.70      895.45     25.82 o 
   2   1 -13       68.09       86.65      9.05 o 
   3   1 -13      556.45      526.36     19.87 o 
   4   1 -13      835.39      887.68     25.52 o 
   5   1 -13      370.41      376.71     15.38 o 
   6   1 -13       31.54       44.29      7.39 o 
   7   1 -13      731.29      708.94     23.34 o 
   8   1 -13     1518.44     1560.36     34.24 o 
   9   1 -13      251.78      243.77     10.18 o 
  10   1 -13      125.06      135.79      9.23 o 
  11   1 -13      375.98      349.69     12.80 o 
  12   1 -13       14.92       14.35      4.67 o 
  13   1 -13      820.43      767.76     16.48 o 
  14   1 -13       15.90       13.99      4.17 o 
  15   1 -13      143.81      146.81     10.11 o 
  16   1 -13      198.46      208.28     11.98 o 
  17   1 -13       63.71       72.71      9.17 o 
  18   1 -13       80.35       91.44     10.44 o 
  19   1 -13      118.42      140.51     12.50 o 
  20   1 -13        9.15        4.83      8.99 o 
  21   1 -13       33.89       39.08     14.84 o 
  22   1 -13       28.99       16.88     10.84 o 
  23   1 -13       90.00       88.38     19.29 o 
   1   2 -13      442.00      447.12     17.93 o 
   2   2 -13      603.75      617.93     22.89 o 
   3   2 -13       91.80       85.07      9.17 o 
   4   2 -13      148.35      134.08     11.08 o 
   5   2 -13       60.89       64.87      8.31 o 
   6   2 -13      127.05      124.99     20.84 o 
   7   2 -13      347.94      372.84     20.59 o 
   8   2 -13      517.29      536.55     24.44 o 
   9   2 -13       50.94       57.16      8.82 o 
  10   2 -13       14.51       20.25      5.89 o 
  11   2 -13      339.00      318.11     18.99 o 
  12   2 -13      663.79      695.17     27.35 o 
  13   2 -13       89.33      123.63     13.20 o 
  14   2 -13      183.69      196.56     14.80 o 
  15   2 -13       18.02       21.86      5.79 o 
  16   2 -13       56.76       59.60     11.17 o 
  17   2 -13       26.25       13.77      7.48 o 
  18   2 -13       44.77       62.81     22.38 o 
  19   2 -13        7.85       13.21     12.69 o 
  20   2 -13      161.80      185.80     31.08 o 
  21   2 -13       24.58       48.90     18.00 o 
  22   2 -13        0.52       -8.99      8.99 o 
  23   2 -13       56.34       62.87     22.10 o 
   0   3 -13     1113.55     1196.89     74.22 o 
   1   3 -13       80.48       75.58     15.22 o 
   2   3 -13      499.24      549.33     36.03 o 
   3   3 -13      449.10      480.84     33.54 o 
   4   3 -13      134.76      163.80     20.22 o 
   5   3 -13       58.78       83.61     14.74 o 
   6   3 -13      286.88      274.81     25.36 o 
   7   3 -13       85.50      100.31     16.84 o 
   8   3 -13      204.71      220.58     22.19 o 
   9   3 -13      107.46      116.70     16.39 o 
  10   3 -13      261.83      306.53     46.83 o 
  11   3 -13      136.21      136.97     18.95 o 
  12   3 -13       73.89       99.65     15.98 o 
  13   3 -13       11.71       12.99     14.38 o 
  14   3 -13       62.11       30.59     16.31 o 
  15   3 -13       26.85       10.24     10.14 o 
  16   3 -13      137.43      101.47     25.84 o 
  17   3 -13      138.41      141.75     32.17 o 
  18   3 -13        9.91       14.29     12.42 o 
  19   3 -13        5.93        9.76     13.50 o 
   1   4 -13       21.09       22.35     11.93 o 
   2   4 -13       41.98       62.67     14.67 o 
   3   4 -13       98.62      141.36     28.39 o 
   4   4 -13      101.09      130.72     20.45 o 
   5   4 -13       52.97       58.14     14.22 o 
   6   4 -13        3.35        4.11      8.00 o 
   7   4 -13       50.71       32.59     11.58 o 
   8   4 -13       63.33       55.79     13.59 o 
   9   4 -13       29.43       48.92     21.16 o 
  10   4 -13      136.86      128.94     31.46 o 
  11   4 -13       61.21       77.83     25.35 o 
   0   0 -12     4480.64     5939.46    152.40 o 
   2   0 -12     2211.65     2636.16     37.15 o 
   4   0 -12     1139.92      972.41     53.57 o 
   6   0 -12     4661.29     5063.92     81.25 o 
   8   0 -12     3570.02     3689.56     93.82 o 
  10   0 -12     6576.10     6614.20     95.71 o 
  12   0 -12      423.62      436.09     25.51 o 
  14   0 -12     1821.91     1786.07     52.04 o 
  16   0 -12      740.70      696.62     26.10 o 
  18   0 -12     1074.31     1126.90     40.25 o 
  20   0 -12       18.12       50.39      9.75 o 
  22   0 -12     2924.55     2845.49     98.77 o 
   1   1 -12      432.27      425.78     17.26 o 
   2   1 -12      838.07      883.60     24.45 o 
   3   1 -12      300.85      257.75     12.16 o 
   4   1 -12      300.56      269.76     13.82 o 
   5   1 -12      417.80      366.57     16.02 o 
   6   1 -12       61.20       47.40      6.64 o 
   7   1 -12     1407.31     1363.06     30.76 o 
   8   1 -12      130.12      140.68     10.67 o 
   9   1 -12      304.77      283.32     14.58 o 
  10   1 -12      216.86      213.06      9.94 o 
  11   1 -12       89.35       70.79      6.20 o 
  12   1 -12      721.79      727.46     15.53 o 
  13   1 -12      625.73      622.03     15.90 o 
  14   1 -12      191.83      203.91      9.66 o 
  15   1 -12      128.86      131.35      8.44 o 
  16   1 -12     1795.92     1916.48     47.74 o 
  17   1 -12      239.61      265.33     14.24 o 
  18   1 -12       81.20       90.79      8.47 o 
  19   1 -12       40.44       42.19      5.84 o 
  20   1 -12      244.50      237.20     31.10 o 
  21   1 -12      101.11       82.87     18.87 o 
  22   1 -12       92.88      101.60     21.42 o 
  23   1 -12      202.12      194.51     28.01 o 
   0   2 -12     3030.63     2854.18     67.35 o 
   1   2 -12      242.27      233.61     14.20 o 
   2   2 -12      149.05      152.68     11.54 o 
   3   2 -12      150.81      138.09     10.88 o 
   4   2 -12      193.45      191.77     12.78 o 
   5   2 -12       74.90       73.46      9.83 o 
   6   2 -12       56.22       74.70      9.79 o 
   7   2 -12       73.12      101.14     10.90 o 
   8   2 -12      103.77      117.53     11.76 o 
   9   2 -12        9.32       16.65      5.51 o 
  10   2 -12      245.07      254.67     17.42 o 
  11   2 -12      197.36      196.46     14.52 o 
  12   2 -12      247.06      256.25     16.09 o 
  13   2 -12      260.91      265.62     16.52 o 
  14   2 -12      349.77      374.31     19.14 o 
  15   2 -12       36.23       47.94      7.99 o 
  16   2 -12       94.63       97.06     11.13 o 
  17   2 -12      140.23      116.12     11.80 o 
  18   2 -12      550.19      538.96     32.32 o 
  19   2 -12      200.30      203.97     31.07 o 
  20   2 -12      112.33      102.64     22.97 o 
  21   2 -12        4.75        6.32      9.61 o 
  22   2 -12        7.92       44.92     17.88 o 
  23   2 -12       11.24       20.36     13.61 o 
   1   3 -12     1652.15     1615.33    103.06 o 
   2   3 -12     1054.50     1052.33     47.57 o 
   3   3 -12      318.09      326.16     43.64 o 
   4   3 -12      149.67      154.38     19.62 o 
   5   3 -12       55.37       57.79     17.71 o 
   6   3 -12        3.28       16.97     12.02 o 
   7   3 -12      197.60      181.96     19.66 o 
   8   3 -12      301.73      289.33     30.77 o 
   9   3 -12      406.54      415.62     41.64 o 
  10   3 -12      222.50      210.73     21.50 o 
  11   3 -12      165.73      217.60     21.86 o 
  12   3 -12       89.04      105.54     15.98 o 
  13   3 -12       16.16       12.16      7.31 o 
  14   3 -12       43.14       34.05     16.12 o 
  15   3 -12      139.19      131.47     27.94 o 
  16   3 -12       55.31       72.58     22.60 o 
  17   3 -12      136.75      204.16     35.51 o 
  18   3 -12      111.84       98.51     25.50 o 
  19   3 -12        3.74       -1.53     10.26 o 
  20   3 -12       42.34       32.36     17.45 o 
   0   4 -12       98.28       90.39     23.44 o 
   1   4 -12       34.79       54.92     24.24 o 
   2   4 -12       78.57       58.01     14.82 o 
   3   4 -12       61.83       55.17     31.04 o 
   4   4 -12       45.70       62.66     15.20 o 
   5   4 -12       83.64       99.38     18.10 o 
   6   4 -12       18.28       17.99     13.75 o 
   7   4 -12       19.49       36.26     13.17 o 
   8   4 -12       31.37       54.59     14.35 o 
   9   4 -12      213.89      184.99     34.48 o 
  10   4 -12       40.60       62.72     22.82 o 
  11   4 -12       17.34       17.57     15.42 o 
  12   4 -12        8.38       13.38     12.24 o 
  13   4 -12        4.94       -4.39     15.17 o 
   2   0 -11     7982.37     7594.85     67.69 o 
   4   0 -11     4472.40     4818.70     57.54 o 
   6   0 -11     3072.08     3416.80     87.19 o 
   8   0 -11       68.82       56.72      9.72 o 
  10   0 -11     2460.14     2627.90     58.20 o 
  12   0 -11     3458.05     3257.18     51.86 o 
  14   0 -11     4728.71     4764.92     64.24 o 
  16   0 -11     4996.97     5048.19     67.45 o 
  18   0 -11     1664.55     1776.25     48.89 o 
  20   0 -11      335.55      364.09     28.72 o 
  22   0 -11       18.90       29.97     13.24 o 
   0   1 -11     5503.22     5844.70     84.45 o 
   1   1 -11      857.18      853.25     23.21 o 
   2   1 -11       98.29      111.80      9.75 o 
   3   1 -11      396.48      324.66     14.64 o 
   4   1 -11      458.93      421.23     16.43 o 
   5   1 -11      306.54      247.08     12.78 o 
   6   1 -11       38.01       49.11      6.82 o 
   7   1 -11     1024.84     1073.08     26.29 o 
   8   1 -11       14.33       14.80      4.71 o 
   9   1 -11      188.68      190.68     11.62 o 
  10   1 -11     1538.43     1595.12     26.09 o 
  11   1 -11       41.75       37.08      4.06 o 
  12   1 -11      716.26      776.81     17.11 o 
  13   1 -11      353.13      336.45     11.94 o 
  14   1 -11        5.49        7.46      3.93 o 
  15   1 -11      969.56      977.19     21.38 o 
  16   1 -11       79.53       88.22      7.14 o 
  17   1 -11      945.55      917.75     24.38 o 
  18   1 -11      648.47      615.45     20.30 o 
  19   1 -11      135.80      140.79     12.02 o 
  20   1 -11       10.64        7.58      7.63 o 
  21   1 -11      112.63      125.93     15.62 o 
  22   1 -11      187.56      252.86     21.45 o 
  23   1 -11       98.30      103.74     21.34 o 
  24   1 -11       80.38       57.28     15.61 o 
   1   2 -11      780.03      749.17     23.95 o 
   2   2 -11       90.96      101.87      9.49 o 
   3   2 -11       96.36      118.06     11.82 o 
   4   2 -11      569.50      586.59     24.07 o 
   5   2 -11      132.69      136.87     12.29 o 
   6   2 -11     1723.38     1728.72     40.35 o 
   7   2 -11      324.16      327.09     18.02 o 
   8   2 -11       36.47       32.03      6.96 o 
   9   2 -11      362.58      373.23     19.08 o 
  10   2 -11      157.98      203.37     14.03 o 
  11   2 -11       99.69      118.21     10.89 o 
  12   2 -11      128.59      112.93     10.52 o 
  13   2 -11      216.82      232.42     14.58 o 
  14   2 -11       78.81       79.09      8.86 o 
  15   2 -11      221.65      198.73     13.26 o 
  16   2 -11      703.43      667.54     26.14 o 
  17   2 -11       97.43       92.73     10.68 o 
  18   2 -11      138.00      159.33     19.08 o 
  19   2 -11      132.60      139.36     18.13 o 
  20   2 -11      119.39      123.59     25.51 o 
  21   2 -11       78.39       94.16     22.96 o 
  22   2 -11       19.72      104.17     24.11 o 
  23   2 -11       28.02       30.67     13.35 o 
  24   2 -11        2.87        1.43      8.46 o 
   0   3 -11     1136.51     1065.49     66.56 o 
   1   3 -11      360.54      379.10     28.63 o 
   2   3 -11      736.72      704.21     38.87 o 
   3   3 -11      248.88      248.78     24.46 o 
   4   3 -11      673.20      639.45     37.07 o 
   5   3 -11     1136.46     1108.60     64.60 o 
   6   3 -11      363.58      354.66     39.14 o 
   7   3 -11      108.46       80.44     14.05 o 
   8   3 -11      922.45      913.61     42.43 o 
   9   3 -11      724.18      639.67     35.59 o 
  10   3 -11      370.78      325.59     25.41 o 
  11   3 -11      293.63      299.85     24.42 o 
  12   3 -11       36.95       42.60     10.77 o 
  13   3 -11      185.84      176.23     18.40 o 
  14   3 -11       28.91       56.76     19.93 o 
  15   3 -11      116.90      110.65     25.46 o 
  16   3 -11      140.24      150.46     30.13 o 
  17   3 -11       13.16       36.48     18.25 o 
  18   3 -11      246.24      257.28     39.41 o 
  19   3 -11      187.60      239.83     38.74 o 
  20   3 -11       79.27       63.34     22.18 o 
   1   4 -11      116.89      123.00     19.92 o 
   2   4 -11       46.89       56.88     13.78 o 
   3   4 -11       68.91       88.04     18.25 o 
   4   4 -11       41.89       36.30     10.91 o 
   5   4 -11       15.33       30.72     11.72 o 
   6   4 -11       72.80      125.69     24.65 o 
   7   4 -11       20.33       33.76     11.90 o 
   8   4 -11       42.91       41.83     16.71 o 
   9   4 -11       58.58       98.30     27.01 o 
  10   4 -11        6.58       17.12     13.50 o 
  11   4 -11       93.29       94.16     26.88 o 
  12   4 -11       48.55       54.06     26.08 o 
  13   4 -11      135.30      156.03     32.15 o 
  14   4 -11        8.08       -0.65     11.89 o 
   0   0 -10      546.60      413.56     16.43 o 
   2   0 -10      299.16      331.12     11.38 o 
   4   0 -10     4805.38     5118.22     61.54 o 
   6   0 -10      205.50      201.50     15.87 o 
   8   0 -10      246.24      259.90     17.76 o 
  10   0 -10     2538.09     2591.89     43.71 o 
  12   0 -10      191.79      160.74     11.77 o 
  14   0 -10     5609.67     5490.87     79.84 o 
  16   0 -10       78.28       72.57     13.72 o 
  18   0 -10      756.00      801.10     42.78 o 
  20   0 -10      809.44      726.79     41.31 o 
   1   1 -10     1191.59     1031.32     21.89 o 
   2   1 -10      549.68      460.35     16.34 o 
   3   1 -10      455.25      384.47     15.14 o 
   4   1 -10      172.70      144.84      9.58 o 
   5   1 -10       73.21       56.93      6.54 o 
   6   1 -10     3500.02     3545.62     73.32 o 
   7   1 -10      113.76      107.57      8.51 o 
   8   1 -10      659.04      668.64     20.09 o 
   9   1 -10      790.23      774.86     21.74 o 
  10   1 -10     1342.49     1297.60     28.08 o 
  11   1 -10      242.81      246.76      9.52 o 
  12   1 -10     1009.06      984.35     19.39 o 
  13   1 -10      520.55      501.15     14.39 o 
  14   1 -10      721.87      778.09     18.44 o 
  15   1 -10      763.27      730.73     18.34 o 
  16   1 -10      599.32      588.33     16.81 o 
  17   1 -10      420.28      411.10     14.44 o 
  18   1 -10       74.59       94.90      8.27 o 
  19   1 -10       65.35       63.07      8.21 o 
  20   1 -10      168.24      175.97     17.52 o 
  21   1 -10      474.93      504.68     29.64 o 
  22   1 -10       78.13       85.39     14.52 o 
  23   1 -10      316.52      346.53     25.59 o 
  24   1 -10       55.76       60.68     13.56 o 
  25   1 -10      247.30      268.74     34.27 o 
   0   2 -10      197.48      228.73     19.69 o 
   1   2 -10      214.45      228.54     13.06 o 
   2   2 -10      505.19      474.06     25.06 o 
   3   2 -10       37.38       40.84      7.36 o 
   4   2 -10     1435.46     1446.10     36.82 o 
   5   2 -10      271.57      283.20     16.21 o 
   6   2 -10      394.86      379.30     18.49 o 
   7   2 -10       59.34       59.99      8.09 o 
   8   2 -10      182.76      208.18     13.74 o 
   9   2 -10      378.38      389.01     20.15 o 
  10   2 -10     1399.58     1328.54     33.48 o 
  11   2 -10      521.41      540.98     21.44 o 
  12   2 -10       38.99       45.90      7.02 o 
  13   2 -10      271.13      289.45     15.47 o 
  14   2 -10       41.04       47.21     10.76 o 
  15   2 -10      274.56      237.98     13.62 o 
  16   2 -10      124.16      135.65     14.04 o 
  17   2 -10       14.92       13.19      5.75 o 
  18   2 -10        2.38       17.63      9.13 o 
  19   2 -10       67.99       56.75     21.92 o 
  20   2 -10      173.33      202.28     41.64 o 
  21   2 -10      104.13      115.23     33.31 o 
  22   2 -10      429.23      442.13     37.72 o 
  23   2 -10      114.74      121.22     24.49 o 
  24   2 -10       33.98       47.24     15.34 o 
   1   3 -10      141.96      111.10     31.77 o 
   2   3 -10       75.19       71.57     13.38 o 
   3   3 -10      463.94      499.31     31.94 o 
   4   3 -10     1333.90     1296.12     76.39 o 
   5   3 -10        3.83       34.80     12.20 o 
   6   3 -10      506.90      470.96     31.29 o 
   7   3 -10      588.12      503.76     32.32 o 
   8   3 -10      188.15      187.63     18.85 o 
   9   3 -10      260.20      247.44     22.21 o 
  10   3 -10      742.90      682.82     35.41 o 
  11   3 -10       87.86       45.77     10.09 o 
  12   3 -10       71.98       80.92     13.53 o 
  13   3 -10       25.77       28.64      8.86 o 
  14   3 -10      180.36      201.33     32.92 o 
  15   3 -10       49.57       65.62     21.92 o 
  16   3 -10      186.86      160.10     29.62 o 
  17   3 -10        4.11       -5.00     10.13 o 
  18   3 -10       62.51       42.63     18.00 o 
  19   3 -10      145.27      135.16     30.21 o 
  20   3 -10       69.28       44.40     13.34 o 
  21   3 -10       32.01       35.30     13.70 o 
   0   4 -10       66.12       53.29     18.08 o 
   1   4 -10       43.29       76.72     14.81 o 
   2   4 -10        4.88       -3.93      8.73 o 
   3   4 -10       85.16       56.80     13.11 o 
   4   4 -10       76.15       64.64     23.50 o 
   5   4 -10        9.16        4.06     16.15 o 
   6   4 -10        1.16       -1.71      7.58 o 
   7   4 -10       14.94       11.90      7.35 o 
   8   4 -10      141.24      129.18     19.91 o 
   9   4 -10       63.73       74.24     24.04 o 
  10   4 -10       71.02       75.50     21.92 o 
  11   4 -10       23.18       37.14     19.49 o 
  12   4 -10      164.53      125.12     30.40 o 
  13   4 -10      143.53      187.23     35.65 o 
  14   4 -10      167.91      164.95     34.15 o 
  15   4 -10       54.05       54.07     21.94 o 
   2   0  -9      682.48      798.83     16.80 o 
   4   0  -9     5332.84     5132.86     55.12 o 
   6   0  -9    19746.27    19730.39    132.07 o 
   8   0  -9      369.80      380.19     15.77 o 
  10   0  -9     1682.06     1478.11     62.01 o 
  12   0  -9       11.91       15.79      5.88 o 
  14   0  -9      101.97       68.90      9.57 o 
  16   0  -9     2167.04     1946.87     62.61 o 
  18   0  -9      634.00      647.84     37.04 o 
  20   0  -9       37.72       51.22     12.20 o 
   0   1  -9      534.42      461.83     22.35 o 
   1   1  -9      816.07      782.90     20.11 o 
   2   1  -9     1025.54     1082.82     23.60 o 
   3   1  -9       87.07       49.08      5.88 o 
   4   1  -9     3453.60     3994.54     54.95 o 
   5   1  -9     1308.99     1352.75     26.70 o 
   6   1  -9     1759.90     1703.67     29.99 o 
   7   1  -9      551.34      547.47     17.23 o 
   8   1  -9      139.75      149.58      9.64 o 
   9   1  -9     3787.29     3702.96     51.90 o 
  10   1  -9       62.39       49.94      7.56 o 
  11   1  -9       25.02       23.72      3.55 o 
  12   1  -9      646.87      688.84     16.14 o 
  13   1  -9     1647.70     1712.11     26.05 o 
  14   1  -9      570.06      574.66     15.66 o 
  15   1  -9      406.46      439.23     14.09 o 
  16   1  -9       46.79       48.09      5.31 o 
  17   1  -9      924.46      945.41     21.28 o 
  18   1  -9      551.94      612.55     22.44 o 
  19   1  -9      252.04      270.38     14.31 o 
  20   1  -9      415.76      417.29     22.42 o 
  21   1  -9       83.54       87.11     10.91 o 
  22   1  -9      430.60      402.79     22.90 o 
  23   1  -9      137.83      147.00     14.90 o 
  24   1  -9      134.85      111.14     13.01 o 
  25   1  -9      127.24      126.84     18.12 o 
  26   1  -9      203.84      207.68     31.18 o 
  27   1  -9       12.05        5.96     19.66 o 
   1   2  -9      287.49      273.65     16.19 o 
   2   2  -9     3143.43     3038.12     51.50 o 
   3   2  -9      972.28      963.22     29.03 o 
   4   2  -9      189.83      198.44     13.59 o 
   5   2  -9      501.82      488.27     20.75 o 
   6   2  -9       90.41       87.76      9.38 o 
   7   2  -9      297.06      316.93     16.25 o 
   8   2  -9      781.36      810.05     25.38 o 
   9   2  -9       39.72       51.93      7.16 o 
  10   2  -9      289.50      288.61     15.04 o 
  11   2  -9      233.36      255.69     14.14 o 
  12   2  -9      125.38      118.23      9.85 o 
  13   2  -9      664.00      685.21     22.20 o 
  14   2  -9     1035.22     1014.20     26.29 o 
  15   2  -9      487.60      480.09     16.51 o 
  16   2  -9      187.53      195.52     13.95 o 
  17   2  -9       44.60       70.53      8.22 o 
  18   2  -9       63.47       67.30     10.76 o 
  19   2  -9       78.55       97.23     12.69 o 
  20   2  -9      198.72      167.21     16.06 o 
  21   2  -9       41.58       37.16      9.23 o 
  22   2  -9       28.82       33.86      9.36 o 
  23   2  -9       13.19       22.04      8.19 o 
  24   2  -9      170.32      158.64     17.19 o 
  25   2  -9       58.27       67.05     15.23 o 
   0   3  -9      216.18      251.84     31.40 o 
   1   3  -9      170.47      175.89     19.80 o 
   2   3  -9       41.86       47.10     11.12 o 
   3   3  -9       56.15       53.21     10.94 o 
   4   3  -9       18.96       28.92      9.87 o 
   5   3  -9      685.91      692.76     36.73 o 
   6   3  -9      326.20      320.76     25.25 o 
   7   3  -9      640.72      627.84     35.35 o 
   8   3  -9      144.05      153.98     27.89 o 
   9   3  -9       33.77       26.23      8.87 o 
  10   3  -9      539.65      538.65     30.79 o 
  11   3  -9      151.26      150.01     16.86 o 
  12   3  -9       56.22       66.96     11.77 o 
  13   3  -9       34.12       34.33      8.98 o 
  14   3  -9       75.22       67.92     20.34 o 
  15   3  -9      272.53      324.03     41.91 o 
  16   3  -9       29.13       62.39     21.90 o 
  17   3  -9      187.90      173.01     21.58 o 
  18   3  -9       23.13       24.58     10.26 o 
  19   3  -9        4.74        6.67      7.27 o 
  20   3  -9       68.15       65.03     15.35 o 
  21   3  -9       96.17       67.12     14.96 o 
   1   4  -9       54.07       46.56     12.41 o 
   2   4  -9       34.99       34.00     11.81 o 
   3   4  -9       88.66      106.88     17.33 o 
   4   4  -9      467.41      431.51     32.71 o 
   5   4  -9      645.18      681.98     54.90 o 
   6   4  -9      220.34      241.53     35.64 o 
   7   4  -9      318.02      273.26     26.96 o 
   8   4  -9       26.13       46.06     13.49 o 
   9   4  -9       87.05       77.70     14.99 o 
  10   4  -9       45.21       48.24     18.38 o 
  11   4  -9      146.43      125.81     29.22 o 
  12   4  -9       57.44       44.41     18.70 o 
  13   4  -9      103.71      115.92     28.50 o 
  14   4  -9        4.03       12.06     13.87 o 
  15   4  -9        0.78      -14.38     15.26 o 
   0   0  -8     1018.42      885.67     21.49 o 
   2   0  -8      393.17      275.55      9.67 o 
   4   0  -8     5636.50     5925.87     56.36 o 
   6   0  -8     1519.88     1480.83     29.88 o 
   8   0  -8     1131.07     1012.52     29.25 o 
  10   0  -8     3835.11     3691.74     57.16 o 
  12   0  -8     1406.12     1302.27     47.43 o 
  14   0  -8     2952.23     3029.15     73.24 o 
  16   0  -8      932.99      881.60     40.93 o 
  18   0  -8       26.09       22.95      8.55 o 
  20   0  -8      369.70      374.42     28.12 o 
   1   1  -8      984.10      924.75     20.99 o 
   2   1  -8     4865.40     4878.45     73.23 o 
   3   1  -8       39.93       74.83      6.34 o 
   4   1  -8      206.27      202.36     10.05 o 
   5   1  -8     5627.40     5793.99     52.23 o 
   6   1  -8     6770.62     7637.78    101.40 o 
   7   1  -8     1905.31     1939.77     30.65 o 
   8   1  -8      231.24      250.70     11.30 o 
   9   1  -8     3749.57     3918.87     38.91 o 
  10   1  -8       56.82       52.91      5.16 o 
  11   1  -8       16.41       19.57      3.60 o 
  12   1  -8       32.62       39.12      4.26 o 
  13   1  -8     1192.23     1159.98     19.85 o 
  14   1  -8      135.58      121.37      7.07 o 
  15   1  -8     1009.82      984.41     19.13 o 
  16   1  -8      707.10      681.05     16.27 o 
  17   1  -8      671.34      689.03     19.21 o 
  18   1  -8     1114.67     1148.67     24.91 o 
  19   1  -8      911.76      917.28     22.74 o 
  20   1  -8      102.90       98.77     11.36 o 
  21   1  -8       44.28       39.19     13.08 o 
  22   1  -8        6.57        2.58     11.97 o 
  23   1  -8      109.43      132.09     13.72 o 
  24   1  -8       54.41       51.34     13.46 o 
  25   1  -8      190.36      256.44     19.59 o 
  26   1  -8      147.98      130.34     19.31 o 
  27   1  -8      192.21      190.43     23.01 o 
   0   2  -8      306.73      403.76     33.37 o 
   1   2  -8       47.75       42.51      8.67 o 
   2   2  -8      481.95      428.40     24.57 o 
   3   2  -8      220.88      214.85     17.81 o 
   4   2  -8      539.95      540.94     21.13 o 
   5   2  -8     3535.37     3697.47     54.55 o 
   6   2  -8     4106.25     4268.49     69.29 o 
   7   2  -8      131.58      172.64     12.05 o 
   8   2  -8      976.06     1103.04     28.45 o 
   9   2  -8       95.79      101.06      9.07 o 
  10   2  -8       58.86       62.81     13.28 o 
  11   2  -8       58.44       56.62      6.01 o 
  12   2  -8      408.92      413.78     23.44 o 
  13   2  -8      408.40      418.38     15.03 o 
  14   2  -8      614.43      558.73     16.87 o 
  15   2  -8      231.87      254.15     12.03 o 
  16   2  -8      132.93      114.68     13.09 o 
  17   2  -8      129.07      111.75     13.91 o 
  18   2  -8      225.78      239.12     18.53 o 
  19   2  -8      114.14      118.20     14.07 o 
  20   2  -8      800.11      849.47     41.68 o 
  21   2  -8      204.12      177.15     17.15 o 
  22   2  -8      343.50      331.32     23.58 o 
  23   2  -8      182.30      168.87     27.10 o 
  24   2  -8       22.78       28.78      9.11 o 
  25   2  -8        9.11       13.62      8.44 o 
   1   3  -8      164.37      187.69     29.59 o 
   2   3  -8      123.60      124.49     23.51 o 
   3   3  -8      480.18      440.33     28.45 o 
   4   3  -8       17.54       11.70     21.47 o 
   5   3  -8      194.82      192.41     23.22 o 
   6   3  -8      414.65      396.51     27.56 o 
   7   3  -8       39.68       40.36     12.92 o 
   8   3  -8      245.86      265.57     23.13 o 
   9   3  -8       73.11       73.83     19.15 o 
  10   3  -8      399.60      369.53     24.97 o 
  11   3  -8      439.14      442.38     26.90 o 
  12   3  -8       93.59      123.40     24.51 o 
  13   3  -8        5.08        1.21      4.93 o 
  14   3  -8       17.72       17.75     13.71 o 
  15   3  -8      212.82      199.43     22.73 o 
  16   3  -8      154.43      153.13     20.72 o 
  17   3  -8       48.86       51.51     12.83 o 
  18   3  -8       10.56        9.29     13.06 o 
  19   3  -8       10.28       -4.19     12.93 o 
  20   3  -8        4.04        6.64      8.66 o 
  21   3  -8       74.30       65.73     13.07 o 
  22   3  -8       16.22       10.52     10.12 o 
   0   4  -8       67.57       63.97     18.68 o 
   1   4  -8        9.94        9.74      8.21 o 
   2   4  -8       10.09       17.91     15.59 o 
   3   4  -8       98.23      104.51     17.07 o 
   4   4  -8      210.41      204.99     22.77 o 
   5   4  -8      520.96      574.44     37.48 o 
   6   4  -8      458.74      534.08    129.75 o 
   7   4  -8       19.83       26.78     10.70 o 
   8   4  -8       83.48      104.32     17.16 o 
   9   4  -8       21.83       34.53     11.31 o 
  10   4  -8       32.26       21.68     15.86 o 
  11   4  -8        1.08      -14.64     15.47 o 
  12   4  -8       16.03        3.40     10.96 o 
  13   4  -8       19.49       11.36     13.08 o 
  14   4  -8        7.15       -7.62     15.73 o 
  15   4  -8        3.11       26.98     19.28 o 
  16   4  -8       17.48       42.44     18.48 o 
   2   0  -7    24784.53    23466.21    229.89 o 
   4   0  -7     1575.83     2212.64     32.82 o 
   6   0  -7      620.58      543.05     14.69 o 
   8   0  -7       68.51       79.75      8.35 o 
  10   0  -7      575.81      625.42     22.47 o 
  12   0  -7      263.94      290.81     16.09 o 
  14   0  -7     3766.67     3500.47     76.10 o 
  16   0  -7      585.90      571.19     25.30 o 
  18   0  -7      154.85      161.48     14.25 o 
  20   0  -7       44.99       40.03      8.01 o 
  22   0  -7      120.31      111.17     12.64 o 
  24   0  -7      277.73      206.94     29.61 o 
  26   0  -7       44.65       53.59     17.90 o 
  28   0  -7      249.11      263.00     35.73 o 
   0   1  -7      382.66      370.25     18.08 o 
   1   1  -7     2174.49     2346.04     31.48 o 
   2   1  -7     1258.18     1368.75     24.07 o 
   3   1  -7     1017.24     1009.10     20.46 o 
   4   1  -7      853.43      850.28     18.87 o 
   5   1  -7     2799.91     2835.41     34.48 o 
   6   1  -7     1573.22     1823.72     27.89 o 
   7   1  -7     2245.72     2371.69     36.08 o 
   8   1  -7      308.87      327.08     13.67 o 
   9   1  -7     3058.88     3188.56     34.37 o 
  10   1  -7     5601.39     5539.34     47.53 o 
  11   1  -7      127.10      128.28      6.95 o 
  12   1  -7      272.80      277.86      9.29 o 
  13   1  -7      729.38      723.25     15.31 o 
  14   1  -7     2393.62     2383.22     28.18 o 
  15   1  -7     1169.58     1092.95     19.65 o 
  16   1  -7      347.06      335.66     17.09 o 
  17   1  -7     2293.91     2295.56     33.60 o 
  18   1  -7     2403.07     2383.66     35.05 o 
  19   1  -7        3.84       17.96      6.16 o 
  20   1  -7     2043.63     1959.93     41.49 o 
  21   1  -7      200.12      196.69     16.11 o 
  22   1  -7       15.09       22.65      7.19 o 
  23   1  -7      302.24      263.56     18.99 o 
  24   1  -7       22.54       16.53      6.86 o 
  25   1  -7       80.68      112.23     13.24 o 
  26   1  -7      247.21      239.91     24.83 o 
  27   1  -7      100.76      100.53     18.12 o 
  28   1  -7       21.43       33.81     12.64 o 
   1   2  -7      637.91      602.99     27.82 o 
   2   2  -7      770.02      782.56     31.78 o 
   3   2  -7     2223.95     2377.09     64.88 o 
   4   2  -7      129.80      139.47     14.48 o 
   5   2  -7     1976.15     1903.97     50.45 o 
   6   2  -7    12040.50    12047.70    125.42 o 
   7   2  -7     5061.85     5294.49     78.84 o 
   8   2  -7      352.84      357.44     21.15 o 
   9   2  -7      231.70      235.20     14.37 o 
  10   2  -7     1393.72     1422.64     34.23 o 
  11   2  -7      190.23      185.17     13.01 o 
  12   2  -7       47.55       60.91      7.75 o 
  13   2  -7      392.13      401.17     18.14 o 
  14   2  -7      216.81      231.68     13.84 o 
  15   2  -7      422.12      415.12     17.81 o 
  16   2  -7      588.06      561.32     20.38 o 
  17   2  -7      272.32      220.05     17.78 o 
  18   2  -7      178.44      185.59     16.74 o 
  19   2  -7       96.38       99.81     13.07 o 
  20   2  -7       51.99       76.29     14.28 o 
  21   2  -7       84.86       68.87     11.35 o 
  22   2  -7       13.91       10.68      7.32 o 
  23   2  -7        1.01        2.01      8.43 o 
  24   2  -7      259.02      279.90     22.65 o 
  25   2  -7      168.06      217.74     20.51 o 
  26   2  -7      463.30      529.47     32.02 o 
   0   3  -7        7.15       14.85     11.44 o 
   1   3  -7       79.89       67.57     11.81 o 
   2   3  -7      545.77      476.85     28.86 o 
   3   3  -7      133.13      147.43     16.65 o 
   4   3  -7      341.36      359.10     28.52 o 
   5   3  -7       42.96       63.93     11.55 o 
   6   3  -7      117.12      104.06     14.67 o 
   7   3  -7       82.87       97.08     14.17 o 
   8   3  -7      713.85      715.31     36.10 o 
   9   3  -7      448.79      473.85     29.64 o 
  10   3  -7       82.98       80.21     21.64 o 
  11   3  -7       68.62       72.34     10.34 o 
  12   3  -7       88.95       91.28     11.07 o 
  13   3  -7      126.86      116.72     11.44 o 
  14   3  -7       77.74       82.07     20.29 o 
  15   3  -7      103.53      103.22     16.78 o 
  16   3  -7       24.68       19.69      9.84 o 
  17   3  -7        1.01      -10.35     10.35 o 
  18   3  -7      485.02      454.76     34.68 o 
  19   3  -7      196.46      151.67     20.31 o 
  20   3  -7       30.68       20.12      9.39 o 
  21   3  -7       24.45       21.70      7.22 o 
  22   3  -7       39.17       23.48     10.34 o 
   1   4  -7       90.47       93.15     15.47 o 
   2   4  -7       83.58       92.38     15.88 o 
   3   4  -7      258.65      276.48     26.04 o 
   4   4  -7      428.02      456.29     32.92 o 
   5   4  -7      334.63      376.91     29.74 o 
   6   4  -7       47.28       50.98     35.45 o 
   7   4  -7      129.74       98.42     27.27 o 
   8   4  -7      177.31      172.16     20.93 o 
   9   4  -7      164.34      148.07     19.79 o 
  10   4  -7       18.70       10.38     23.31 o 
  11   4  -7       32.20       50.33     17.60 o 
  12   4  -7       21.50       18.67     13.80 o 
  13   4  -7       55.52      117.86     23.38 o 
  14   4  -7       15.40       25.90     11.71 o 
  15   4  -7      134.21      159.32     33.88 o 
  16   4  -7       60.05       89.75     18.19 o 
  17   4  -7       61.06       58.68     14.31 o 
   0   5  -7       13.41       40.67     17.64 o 
   1   5  -7        9.25       21.03      9.69 o 
   0   0  -6      614.08     1058.82     15.89 o 
   2   0  -6     1740.77     1536.60     19.79 o 
   4   0  -6     3133.07     2614.41     32.66 o 
   6   0  -6     1039.63     1156.91     22.99 o 
   8   0  -6     5631.18     5650.21     53.16 o 
  10   0  -6     2269.58     2622.70     43.19 o 
  12   0  -6     3575.43     3502.78     53.93 o 
  14   0  -6     2009.59     1937.07     42.15 o 
  16   0  -6       19.84       24.53      9.93 o 
  18   0  -6     5431.22     5119.80     75.80 o 
  20   0  -6      759.18      760.03     30.75 o 
  22   0  -6       28.71       25.47      6.62 o 
  24   0  -6       67.70       68.47     19.12 o 
  26   0  -6      276.18      266.13     34.12 o 
  28   0  -6       69.06       82.44     20.50 o 
   1   1  -6      794.25      881.65     18.40 o 
   2   1  -6     4582.17     4818.60     42.53 o 
   3   1  -6     3983.46     4080.07     34.92 o 
   4   1  -6      133.09      124.76      7.21 o 
   5   1  -6     1380.57     1378.61     20.77 o 
   6   1  -6     3568.65     3473.36     53.41 o 
   7   1  -6      313.67      352.12     13.11 o 
   8   1  -6     1954.01     2075.65     24.78 o 
   9   1  -6     1491.41     1498.78     26.45 o 
  10   1  -6     2768.59     2810.65     32.44 o 
  11   1  -6     1553.23     1463.44     21.62 o 
  12   1  -6       17.18       11.90      2.63 o 
  13   1  -6      282.15      241.68      8.73 o 
  14   1  -6       41.16       42.41      4.17 o 
  15   1  -6      550.19      532.92     16.37 o 
  16   1  -6     1983.97     2030.42     30.08 o 
  17   1  -6      727.84      668.71     17.92 o 
  18   1  -6      256.34      259.48     11.67 o 
  19   1  -6       65.49       61.56      6.18 o 
  20   1  -6       38.39       33.44      7.03 o 
  21   1  -6       40.70       42.72      8.14 o 
  22   1  -6       13.52        6.97      5.41 o 
  23   1  -6      288.65      316.52     20.80 o 
  24   1  -6       22.42       13.73      5.74 o 
  25   1  -6       26.30       25.34      7.61 o 
  26   1  -6       82.37      116.96     18.33 o 
  27   1  -6       34.25       32.60     11.05 o 
  28   1  -6       45.30       39.52     18.36 o 
   0   2  -6       78.27       72.73     14.25 o 
   1   2  -6      139.93      144.14     18.91 o 
   2   2  -6      310.49      328.78     20.54 o 
   3   2  -6     3123.04     3168.39     61.49 o 
   4   2  -6     1155.31     1179.12     40.89 o 
   5   2  -6      168.56      211.84     16.96 o 
   6   2  -6      371.45      409.67     18.74 o 
   7   2  -6       51.02       54.68      8.61 o 
   8   2  -6     1198.37     1286.81     38.36 o 
   9   2  -6       62.88       79.17      8.39 o 
  10   2  -6      207.48      180.27     12.11 o 
  11   2  -6      270.11      270.59     14.41 o 
  12   2  -6      493.60      488.92     19.22 o 
  13   2  -6       49.95       48.32      6.62 o 
  14   2  -6     2157.55     2184.57     62.70 o 
  15   2  -6      647.25      613.40     20.08 o 
  16   2  -6      258.56      241.47     12.35 o 
  17   2  -6      550.09      501.13     25.62 o 
  18   2  -6     1143.65     1094.40     38.25 o 
  19   2  -6       45.79       59.87     10.97 o 
  20   2  -6      321.72      328.71     22.33 o 
  21   2  -6       95.72      132.91     14.87 o 
  22   2  -6       40.41       37.80      9.26 o 
  23   2  -6       39.34       32.94      8.69 o 
  24   2  -6       49.92       39.28      8.67 o 
  25   2  -6       46.89       38.92     10.82 o 
  26   2  -6       66.24       83.00     14.44 o 
   1   3  -6      213.72      240.73     20.24 o 
   2   3  -6      657.30      691.97     33.86 o 
   3   3  -6      144.68      137.04     15.76 o 
   4   3  -6      450.75      421.37     26.65 o 
   5   3  -6        7.28        1.99     10.01 o 
   6   3  -6      325.25      282.90     30.31 o 
   7   3  -6      799.05      854.22     30.62 o 
   8   3  -6      374.26      375.16     20.60 o 
   9   3  -6      177.10      170.97     14.39 o 
  10   3  -6        1.31      -10.79     10.79 o 
  11   3  -6       50.80       54.55     10.56 o 
  12   3  -6      232.88      235.75     24.28 o 
  13   3  -6       98.97      103.75     10.73 o 
  14   3  -6      157.93      137.98     18.62 o 
  15   3  -6      146.50      134.40     40.75 o 
  16   3  -6       93.52       84.48     14.69 o 
  17   3  -6       94.66       82.28     16.22 o 
  18   3  -6       34.47       33.19     11.80 o 
  19   3  -6       76.72       51.87     13.98 o 
  20   3  -6       63.18       53.63     13.32 o 
  21   3  -6        0.74       10.07     17.11 o 
  22   3  -6        3.05       20.23      8.55 o 
  23   3  -6       26.87       14.82      9.03 o 
   0   4  -6       28.60       17.86     11.30 o 
   1   4  -6       45.97       40.18     10.56 o 
   2   4  -6        2.21       -0.41      6.20 o 
   3   4  -6        0.35       -2.40      7.38 o 
   4   4  -6       25.52       20.04     19.22 o 
   5   4  -6       59.34       68.17     24.37 o 
   6   4  -6       26.69       25.92      7.98 o 
   7   4  -6      179.23      181.34     21.26 o 
   8   4  -6       78.79       99.49     16.60 o 
   9   4  -6      119.39      122.84     18.11 o 
  10   4  -6       71.88       63.33     14.60 o 
  11   4  -6       18.94       31.48     11.42 o 
  12   4  -6       24.54       19.71     10.02 o 
  13   4  -6       66.85       64.10     15.04 o 
  14   4  -6       27.11       39.17     12.55 o 
  15   4  -6       40.77       66.35     15.35 o 
  16   4  -6        3.39        4.20      9.71 o 
  17   4  -6       15.64       -1.57     10.01 o 
   1   5  -6       33.32       16.05      9.92 o 
   2   5  -6       16.55       12.78     10.50 o 
   3   5  -6        4.22        1.53      8.24 o 
   4   5  -6      264.03      251.70     30.23 o 
   2   0  -5    12070.52    13522.11     90.24 o 
   4   0  -5      868.39      775.79     16.73 o 
   6   0  -5    16727.57    14937.30    115.79 o 
   8   0  -5     4162.34     4375.71     44.31 o 
  10   0  -5      511.97      599.94     16.74 o 
  12   0  -5      162.50      162.34     11.64 o 
  14   0  -5     1556.45     1542.20     42.38 o 
  16   0  -5      218.46      190.50     13.95 o 
  18   0  -5     1344.83     1393.14     39.14 o 
  20   0  -5      388.85      410.45     22.43 o 
  22   0  -5       78.71       64.98      9.34 o 
  24   0  -5      717.56      693.55     51.78 o 
  26   0  -5      637.63      661.40     53.06 o 
  28   0  -5       38.15       43.45     16.16 o 
   0   1  -5      529.65      605.36     20.28 o 
   1   1  -5      471.14      445.30     12.34 o 
   2   1  -5     5235.11     4993.15     40.67 o 
   3   1  -5     8768.68     9050.54     55.07 o 
   4   1  -5     1971.27     1951.87     28.17 o 
   5   1  -5     2149.82     1997.58     23.29 o 
   6   1  -5      770.80      800.35     14.88 o 
   7   1  -5     1466.66     1675.09     23.40 o 
   8   1  -5     3165.71     3309.85     29.00 o 
   9   1  -5     1421.71     1373.38     19.14 o 
  10   1  -5       86.19      100.00      6.48 o 
  11   1  -5     1194.81     1103.54     17.70 o 
  12   1  -5      694.86      660.67     13.10 o 
  13   1  -5      582.17      540.74     12.22 o 
  14   1  -5      802.50      767.74     17.05 o 
  15   1  -5      337.99      381.79     12.37 o 
  16   1  -5        2.54        8.13      3.07 o 
  17   1  -5      252.48      225.40      9.37 o 
  18   1  -5     2998.34     2890.71     32.78 o 
  19   1  -5      325.32      284.69     10.78 o 
  20   1  -5       94.94       90.88      8.62 o 
  21   1  -5       76.39       70.18      7.66 o 
  22   1  -5      191.30      199.80     13.48 o 
  23   1  -5      320.87      340.69     18.00 o 
  24   1  -5       55.50       55.23      8.53 o 
  25   1  -5       75.38       95.42     13.36 o 
  26   1  -5      308.46      281.01     17.56 o 
  27   1  -5      247.91      238.79     32.34 o 
  28   1  -5       13.08       13.32     22.08 o 
   1   2  -5     1099.31     1130.58     53.36 o 
   2   2  -5    10363.11    10560.00    117.25 o 
   3   2  -5     1301.13     1398.82     40.14 o 
   4   2  -5     1376.48     1507.80     32.65 o 
   5   2  -5       20.41       20.88      4.94 o 
   6   2  -5      278.39      254.31     14.14 o 
   7   2  -5      483.33      534.01     20.60 o 
   8   2  -5     1710.75     1981.71     50.63 o 
   9   2  -5       36.52       43.73      6.17 o 
  10   2  -5        2.40        1.91      3.39 o 
  11   2  -5      282.02      295.09     14.52 o 
  12   2  -5       58.41       70.09      7.45 o 
  13   2  -5       12.46       14.22      3.94 o 
  14   2  -5      899.17      820.04     21.43 o 
  15   2  -5     1365.81     1322.85    107.86 o 
  16   2  -5     3039.89     3092.77     75.40 o 
  17   2  -5      760.91      787.09     39.44 o 
  18   2  -5       97.91       98.22     12.93 o 
  19   2  -5      161.79      158.29     15.34 o 
  20   2  -5        3.00        0.59      9.90 o 
  21   2  -5       15.72        2.29      7.27 o 
  22   2  -5       87.29       72.72     12.38 o 
  23   2  -5      253.34      279.57     23.34 o 
  24   2  -5      126.32      137.88     16.37 o 
  25   2  -5       64.87      106.87     14.93 o 
  26   2  -5        6.70        4.05     11.46 o 
   0   3  -5      278.33      238.48     28.29 o 
   1   3  -5      274.20      243.39     20.23 o 
   2   3  -5      264.35      221.65     19.22 o 
   3   3  -5      133.94      120.56     14.29 o 
   4   3  -5       64.46       67.74     11.41 o 
   5   3  -5      618.47      611.32     24.92 o 
   6   3  -5       20.80       25.88      5.94 o 
   7   3  -5       52.09       53.82      8.37 o 
   8   3  -5      482.66      433.31     23.19 o 
   9   3  -5       68.27       54.19      8.46 o 
  10   3  -5      963.95      988.67     34.07 o 
  11   3  -5       14.23        6.52      8.12 o 
  12   3  -5       87.11       92.19      9.61 o 
  13   3  -5       41.51       38.60     15.86 o 
  14   3  -5       66.27       66.12     13.34 o 
  15   3  -5      153.08      163.41     20.45 o 
  16   3  -5      220.66      195.58     23.61 o 
  17   3  -5      232.11      265.90     32.98 o 
  18   3  -5       45.50       39.28     11.62 o 
  19   3  -5      134.92      115.39     24.66 o 
  20   3  -5       20.82       15.34     24.44 o 
  21   3  -5       28.35       48.57     12.08 o 
  22   3  -5      223.37      273.70     23.33 o 
  23   3  -5       28.09       41.76     13.17 o 
   1   4  -5       68.01       78.15     14.10 o 
   2   4  -5       12.06       16.60     17.50 o 
   3   4  -5       36.40       33.92      9.81 o 
   4   4  -5       20.81       12.65     11.52 o 
   5   4  -5       77.46       99.60     15.34 o 
   6   4  -5      155.02      142.57     18.37 o 
   7   4  -5      447.29      489.41     32.58 o 
   8   4  -5       97.64       89.31     11.62 o 
   9   4  -5       82.57       60.95      9.91 o 
  10   4  -5        7.85       11.49      5.71 o 
  11   4  -5        1.73        6.61      7.64 o 
  12   4  -5       73.86       66.06     14.13 o 
  13   4  -5      121.69      129.09     19.20 o 
  14   4  -5       16.70       27.34     10.37 o 
  15   4  -5        2.19       -3.57      7.32 o 
  16   4  -5       11.38       41.86     15.26 o 
  17   4  -5       10.80        5.60      7.74 o 
  18   4  -5       77.28       69.95     31.02 o 
   0   5  -5       44.42       20.74     13.42 o 
   1   5  -5        2.59        2.38     12.43 o 
   2   5  -5       61.50       54.43     14.33 o 
   3   5  -5       67.55       59.46     14.09 o 
   4   5  -5        6.43        0.84      9.76 o 
   5   5  -5       88.16      106.01     18.81 o 
   0   0  -4    20955.01    17491.05    121.13 o 
   2   0  -4    30754.92    32034.02    140.75 o 
   4   0  -4     2070.24     2679.91     28.30 o 
   6   0  -4      581.38      623.19     14.89 o 
   8   0  -4     2051.96     1809.63     23.67 o 
  10   0  -4      181.80      149.16      9.95 o 
  12   0  -4     8210.14     8092.68    103.10 o 
  14   0  -4     3541.87     3692.31     72.64 o 
  16   0  -4     2050.96     1953.83     43.22 o 
  18   0  -4     1233.92     1207.03     35.97 o 
  20   0  -4     2170.26     2133.41     50.57 o 
  22   0  -4     1516.63     1475.57     43.82 o 
  24   0  -4      111.57       69.12     17.12 o 
  26   0  -4      138.63      119.81     23.87 o 
  28   0  -4       71.50       90.28     21.93 o 
   1   1  -4     1840.09     1944.61     24.11 o 
   2   1  -4    19936.87    20756.46     88.79 o 
   3   1  -4    25821.64    25888.45     99.02 o 
   4   1  -4    16671.28    17990.71     72.09 o 
   5   1  -4     5820.00     5734.48     50.95 o 
   6   1  -4      799.81      782.98     13.62 o 
   7   1  -4     3064.93     3463.89     30.59 o 
   8   1  -4     1292.86     1186.97     16.24 o 
   9   1  -4      599.16      560.93     11.37 o 
  10   1  -4      665.51      700.91     12.86 o 
  11   1  -4     2344.41     2390.18     34.37 o 
  12   1  -4      112.46      116.53      7.08 o 
  13   1  -4     1534.05     1608.22     20.49 o 
  14   1  -4       64.30       69.31      5.11 o 
  15   1  -4      837.46      794.64     15.31 o 
  16   1  -4      170.36      166.63      7.42 o 
  17   1  -4      396.29      364.21     11.01 o 
  18   1  -4      274.97      262.52      9.69 o 
  19   1  -4      694.82      645.44     15.17 o 
  20   1  -4      150.47      169.20     12.39 o 
  21   1  -4      119.94      121.32      9.54 o 
  22   1  -4       23.94       24.04     10.53 o 
  23   1  -4      340.14      373.52     18.87 o 
  24   1  -4      756.25      770.80     27.31 o 
  25   1  -4        2.80       10.82      5.68 o 
  26   1  -4      122.32      114.87     11.43 o 
  27   1  -4      112.57       94.16     17.06 o 
  28   1  -4       79.20       92.44     17.37 o 
   0   2  -4      194.44      225.82     21.84 o 
   1   2  -4      265.10      237.34     19.52 o 
   2   2  -4      123.97      158.82     13.46 o 
   3   2  -4     1098.94     1158.79     27.54 o 
   4   2  -4     1499.28     1583.58     32.33 o 
   5   2  -4     1675.89     1662.99     33.95 o 
   6   2  -4     4007.88     4322.70     71.50 o 
   7   2  -4     5024.81     5361.68     62.15 o 
   8   2  -4     4419.09     4372.57     57.02 o 
   9   2  -4      338.95      355.44     15.22 o 
  10   2  -4      514.71      523.82     18.43 o 
  11   2  -4      766.35      792.06     21.88 o 
  12   2  -4     1534.64     1546.74     29.21 o 
  13   2  -4      131.47      114.51     24.29 o 
  14   2  -4      312.97      282.43     21.31 o 
  15   2  -4      282.03      291.71     23.00 o 
  16   2  -4      342.55      311.34     24.40 o 
  17   2  -4     1041.46     1092.87     46.02 o 
  18   2  -4      103.37      123.13     13.86 o 
  19   2  -4        0.43       -6.45      7.40 o 
  20   2  -4      608.29      647.38     31.03 o 
  21   2  -4      126.42      139.09     19.22 o 
  22   2  -4      715.41      695.02     33.52 o 
  23   2  -4      217.89      215.24     19.93 o 
  24   2  -4      143.44      127.27     15.78 o 
  25   2  -4       94.57       99.30     15.15 o 
  26   2  -4       78.64       54.04     23.67 o 
  27   2  -4      103.01      104.21     15.00 o 
   1   3  -4      418.47      435.14     26.15 o 
   2   3  -4       12.45        9.14      5.43 o 
   3   3  -4       53.40       28.79      6.46 o 
   4   3  -4      817.49      748.01     26.60 o 
   5   3  -4       22.69       16.27      6.21 o 
   6   3  -4      413.29      444.22     20.83 o 
   7   3  -4       83.90       80.58      9.74 o 
   8   3  -4       33.00       22.84      8.38 o 
   9   3  -4      223.30      230.76     15.71 o 
  10   3  -4      120.80      122.50     11.50 o 
  11   3  -4      761.16      766.52     38.37 o 
  12   3  -4       52.40       52.01     11.81 o 
  13   3  -4       37.17       48.19     24.82 o 
  14   3  -4       59.90       38.99     14.27 o 
  15   3  -4       17.80       15.46      8.30 o 
  16   3  -4      229.95      250.75     24.26 o 
  17   3  -4       61.08       35.46      9.42 o 
  18   3  -4       48.97       31.86     10.00 o 
  19   3  -4       75.81       49.55     12.49 o 
  20   3  -4       83.49       81.38     15.37 o 
  21   3  -4      191.87      180.35     19.21 o 
  22   3  -4       40.22       43.72     11.07 o 
  23   3  -4       80.85       68.15     12.91 o 
   0   4  -4      276.77      276.63     35.02 o 
   1   4  -4      290.76      332.59     27.02 o 
   2   4  -4      190.93      201.00     21.01 o 
   3   4  -4       40.65       41.39      9.70 o 
   4   4  -4       29.99       23.10     12.54 o 
   5   4  -4       97.78       73.61     13.54 o 
   6   4  -4       89.66      102.27     12.81 o 
   7   4  -4       10.23        7.39      5.71 o 
   8   4  -4       99.31       85.97     16.54 o 
   9   4  -4       38.38       50.48     10.88 o 
  10   4  -4       88.95       98.97     20.12 o 
  11   4  -4      189.97      190.33     33.66 o 
  12   4  -4      196.36      196.49     23.15 o 
  13   4  -4      124.09      132.29     19.30 o 
  14   4  -4      126.51      160.12     21.91 o 
  15   4  -4      119.71      137.43     34.36 o 
  16   4  -4       29.54       39.21     13.63 o 
  17   4  -4       70.72       98.35     19.14 o 
  18   4  -4       33.78       27.07     10.81 o 
   1   5  -4       60.42       80.05     16.23 o 
   2   5  -4       73.34       73.24     15.39 o 
   3   5  -4       22.89       31.22     10.75 o 
   4   5  -4       15.73       22.11      9.79 o 
   5   5  -4        5.12        6.44      7.42 o 
   6   5  -4      189.92      192.16     36.07 o 
   2   0  -3     5231.35     4909.70     55.99 o 
   4   0  -3    11761.31    12347.19    170.79 o 
   6   0  -3     1606.31     2168.57     31.56 o 
   8   0  -3      804.88      640.23     31.90 o 
  10   0  -3     1000.04      954.89     24.13 o 
  12   0  -3     5579.30     6358.10     67.57 o 
  14   0  -3     7373.11     7551.78     79.24 o 
  16   0  -3     1797.94     1612.51     39.17 o 
  18   0  -3     1593.98     1651.98     44.21 o 
  20   0  -3      670.24      663.03     29.53 o 
  22   0  -3      652.99      670.00     29.98 o 
  24   0  -3      193.04      162.11     24.76 o 
  26   0  -3      239.91      222.31     30.75 o 
  28   0  -3      139.62      183.30     25.22 o 
   0   1  -3    11742.78    12982.73    122.41 o 
   1   1  -3     6098.46     6203.66    104.41 o 
   2   1  -3     5474.81     5375.01     42.85 o 
   3   1  -3    28618.55    28734.13    126.62 o 
   4   1  -3    23142.68    25006.40     78.19 o 
   5   1  -3     2741.63     2493.46     25.69 o 
   6   1  -3      692.70      649.70     11.33 o 
   7   1  -3     2019.29     2102.03     20.01 o 
   8   1  -3      469.13      432.33      8.84 o 
   9   1  -3     1545.59     1430.37     15.88 o 
  10   1  -3     4374.42     4501.92     25.89 o 
  11   1  -3     1465.39     1540.53     20.20 o 
  12   1  -3     2226.83     2320.16     29.31 o 
  13   1  -3     1353.43     1335.81     23.30 o 
  14   1  -3     2407.55     2382.94     28.94 o 
  15   1  -3      603.75      570.60     12.04 o 
  16   1  -3       63.68       60.33      4.35 o 
  17   1  -3      546.26      480.40     12.05 o 
  18   1  -3       68.16       81.23      5.40 o 
  19   1  -3      330.09      275.17      7.38 o 
  20   1  -3      573.78      549.44     19.20 o 
  21   1  -3       99.44      108.63      9.81 o 
  22   1  -3     1040.62      975.54     26.85 o 
  23   1  -3      127.05      134.42     11.76 o 
  24   1  -3      155.81      147.51     12.12 o 
  25   1  -3       72.92       93.29     11.29 o 
  26   1  -3       19.74       23.65      5.73 o 
  27   1  -3      208.87      207.13     43.68 o 
  28   1  -3       68.95       77.07     18.44 o 
   1   2  -3      389.75      359.19     19.19 o 
   2   2  -3      127.95      123.67     12.97 o 
   3   2  -3     1419.83     1577.64     31.11 o 
   4   2  -3      956.64      939.24     24.37 o 
   5   2  -3     2013.58     2095.68     48.90 o 
   6   2  -3     2452.59     2333.34     39.33 o 
   7   2  -3     1341.29     1296.71     30.00 o 
   8   2  -3     2531.02     2699.50     43.56 o 
   9   2  -3       72.16       67.67     10.45 o 
  10   2  -3     1719.49     1822.35     49.46 o 
  11   2  -3      271.18      265.76     11.91 o 
  12   2  -3      552.76      468.44     14.04 o 
  13   2  -3      821.12      806.13     36.00 o 
  14   2  -3      148.61      172.94     24.86 o 
  15   2  -3      169.75      158.51     16.99 o 
  16   2  -3      144.11      125.15     18.53 o 
  17   2  -3      484.72      436.11     29.43 o 
  18   2  -3      192.33      168.24     16.44 o 
  19   2  -3      666.55      654.10     30.72 o 
  20   2  -3      405.65      416.17     25.12 o 
  21   2  -3       62.42       70.00     11.61 o 
  22   2  -3       66.76       70.62     12.62 o 
  23   2  -3      197.38      192.05     26.17 o 
  24   2  -3      310.00      271.73     22.40 o 
  25   2  -3      168.23      179.05     18.96 o 
  26   2  -3       70.10       99.03     14.71 o 
  27   2  -3       39.83       17.07     11.49 o 
   0   3  -3      821.39      880.73     51.50 o 
   1   3  -3      242.14      248.67     19.49 o 
   2   3  -3      202.06      191.80     12.91 o 
   3   3  -3      364.92      340.24     22.55 o 
   4   3  -3      410.39      384.48     18.58 o 
   5   3  -3      749.84      698.09     25.56 o 
   6   3  -3      373.10      349.23     18.50 o 
   7   3  -3        3.72        4.64      4.84 o 
   8   3  -3       82.43       88.00     11.42 o 
   9   3  -3      143.66      133.65     12.12 o 
  10   3  -3        2.41       -0.49      5.40 o 
  11   3  -3      493.33      535.65     23.36 o 
  12   3  -3      365.82      396.19     28.34 o 
  13   3  -3      314.27      349.34     37.94 o 
  14   3  -3       46.21       23.14     25.11 o 
  15   3  -3       99.75       98.69     15.35 o 
  16   3  -3       11.41        2.92      6.24 o 
  17   3  -3       44.33       63.08     14.08 o 
  18   3  -3      464.20      511.29     35.85 o 
  19   3  -3       23.60       21.16     15.07 o 
  20   3  -3       95.65      102.69     17.66 o 
  21   3  -3      131.27      126.33     17.63 o 
  22   3  -3       39.23       51.75     10.85 o 
  23   3  -3       74.16       88.01     15.43 o 
  24   3  -3       55.72       56.17     12.73 o 
   1   4  -3       69.03       66.05     12.88 o 
   2   4  -3        0.43        4.09      6.64 o 
   3   4  -3      149.40      165.87     19.04 o 
   4   4  -3      118.89      119.47     12.77 o 
   5   4  -3       53.66       69.35      9.97 o 
   6   4  -3       46.29       47.08      8.41 o 
   7   4  -3      143.16      167.56     15.26 o 
   8   4  -3       43.73       43.47      8.72 o 
   9   4  -3      172.73      179.39     15.97 o 
  10   4  -3      411.09      395.97     23.17 o 
  11   4  -3      477.18      497.33     35.02 o 
  12   4  -3       29.79       39.24     11.95 o 
  13   4  -3      117.00      135.43     24.84 o 
  14   4  -3       34.07       36.00     19.17 o 
  15   4  -3       98.94       92.88     28.82 o 
  16   4  -3      120.50      111.60     18.92 o 
  17   4  -3       86.50       90.24     17.48 o 
  18   4  -3       58.70       87.03     20.49 o 
   0   5  -3        8.01      -14.21     14.91 o 
   1   5  -3        8.02        3.27      7.57 o 
   2   5  -3       51.45       53.17     13.85 o 
   3   5  -3       33.28       36.74     11.44 o 
   4   5  -3       21.00       24.39     10.92 o 
   5   5  -3       12.97       19.18     10.26 o 
   6   5  -3       59.94       46.59     20.03 o 
   7   5  -3       10.74       30.32     19.67 o 
   4   0  -2     4644.77     5017.75     53.01 o 
   6   0  -2     3040.66     3107.10     30.08 o 
   8   0  -2    38692.38    36558.17    143.06 o 
  10   0  -2     6510.32     7430.53     66.03 o 
  12   0  -2      115.54      141.95     10.08 o 
  14   0  -2      585.55      604.62     22.53 o 
  16   0  -2        7.47        9.53      5.95 o 
  18   0  -2       39.94       40.66      6.69 o 
  20   0  -2     1454.47     1282.67     39.80 o 
  22   0  -2      178.33      156.16     14.91 o 
  24   0  -2      462.61      469.59     26.70 o 
  26   0  -2       47.92       24.16     12.63 o 
  28   0  -2      478.99      517.99     36.95 o 
   1   1  -2     8634.01     8486.95     94.00 o 
   2   1  -2      534.34      556.27     13.39 o 
   3   1  -2     7096.63     6399.65     83.34 o 
   4   1  -2      356.01      359.06      9.86 o 
   5   1  -2     4117.65     3693.08     30.80 o 
   6   1  -2       44.56       61.84      3.76 o 
   7   1  -2      599.09      704.70     12.36 o 
   8   1  -2     1180.00     1282.48     15.51 o 
   9   1  -2     2082.67     1923.06     26.48 o 
  10   1  -2      468.27      412.33     12.45 o 
  11   1  -2     2958.38     2849.38     58.59 o 
  12   1  -2     2648.26     2831.99     32.53 o 
  13   1  -2      249.42      257.56     10.72 o 
  14   1  -2     2052.69     2303.47     31.92 o 
  15   1  -2      105.04      107.06      7.91 o 
  16   1  -2     2960.45     2928.23     38.72 o 
  17   1  -2      215.74      197.72      8.72 o 
  18   1  -2      108.95      104.28      3.58 o 
  19   1  -2      211.97      178.74      9.45 o 
  20   1  -2      656.65      600.41     22.79 o 
  21   1  -2      483.27      485.37     19.62 o 
  22   1  -2       55.11       64.08     11.97 o 
  23   1  -2      661.00      626.48     24.16 o 
  24   1  -2       21.98       16.82      5.86 o 
  25   1  -2       76.46       83.07      9.44 o 
  26   1  -2       25.07       26.89      6.69 o 
  27   1  -2       13.44       10.74      5.36 o 
  28   1  -2      145.98      149.15     24.68 o 
  29   1  -2       50.46       86.19     29.45 o 
   0   2  -2     9948.17     9934.30    257.00 o 
   1   2  -2     3941.65     3895.44     45.89 o 
   2   2  -2      579.08      613.90     15.62 o 
   3   2  -2      153.39      150.82      8.16 o 
   4   2  -2     1079.96     1099.93     21.86 o 
   5   2  -2      456.83      493.77     17.58 o 
   6   2  -2        2.93        0.02      4.45 o 
   7   2  -2      254.94      267.67     14.49 o 
   8   2  -2       50.73       36.10     14.98 o 
   9   2  -2      185.07      162.07     18.74 o 
  10   2  -2      518.44      559.47     16.33 o 
  11   2  -2      180.48      147.41      7.87 o 
  12   2  -2     3243.22     3250.49     69.87 o 
  13   2  -2      761.41      810.61     35.93 o 
  14   2  -2      110.71      101.78     13.68 o 
  15   2  -2       32.86       26.44      6.53 o 
  16   2  -2      139.25      136.10     15.99 o 
  17   2  -2       53.45       43.49     11.66 o 
  18   2  -2      209.00      186.77     17.05 o 
  19   2  -2      493.45      488.36     27.39 o 
  20   2  -2      636.48      661.42     31.33 o 
  21   2  -2       64.46       81.43     12.79 o 
  22   2  -2      105.28       74.08     16.21 o 
  23   2  -2       16.12       23.23      9.14 o 
  24   2  -2       61.01       62.68     11.58 o 
  25   2  -2       78.86       66.19     12.62 o 
  26   2  -2       68.91       60.36     15.98 o 
  27   2  -2       19.08        7.00      9.62 o 
   1   3  -2       32.79       28.62      6.53 o 
   2   3  -2      177.48      160.30     11.67 o 
   3   3  -2      362.61      377.23     17.98 o 
   4   3  -2     1236.25     1182.03     32.21 o 
   5   3  -2      328.46      340.81     17.63 o 
   6   3  -2       40.48       35.12      8.84 o 
   7   3  -2      235.08      235.17     15.10 o 
   8   3  -2      149.91      162.39     12.60 o 
   9   3  -2       76.59       78.88      9.27 o 
  10   3  -2      427.96      428.93     20.46 o 
  11   3  -2      555.19      557.11     23.46 o 
  12   3  -2     1017.68     1050.26     45.65 o 
  13   3  -2      422.92      433.93     30.23 o 
  14   3  -2       73.08       77.40     13.63 o 
  15   3  -2       61.58       56.99     12.55 o 
  16   3  -2        1.78       -0.75      7.20 o 
  17   3  -2      107.37      110.64     17.45 o 
  18   3  -2      175.22      165.42     21.49 o 
  19   3  -2      362.39      374.57     33.80 o 
  20   3  -2       74.11       57.39     14.04 o 
  21   3  -2      145.45      147.39     18.65 o 
  22   3  -2      103.41      146.96     19.20 o 
  23   3  -2        2.92        4.27      8.06 o 
  24   3  -2      169.96      215.65     22.04 o 
   0   4  -2      535.70      499.34     45.55 o 
   1   4  -2      433.54      431.13     30.47 o 
   2   4  -2       74.84       79.96     19.34 o 
   3   4  -2       28.88       35.99      7.12 o 
   4   4  -2      147.46      126.31     12.61 o 
   5   4  -2      251.52      228.34     16.99 o 
   6   4  -2        4.05        7.77      5.52 o 
   7   4  -2      274.10      280.82     18.89 o 
   8   4  -2      255.14      299.05     19.81 o 
   9   4  -2      618.23      656.58     29.07 o 
  10   4  -2      391.18      401.63     25.95 o 
  11   4  -2       58.82       64.90     13.26 o 
  12   4  -2       46.47       22.56      9.31 o 
  13   4  -2        3.33        1.41      7.14 o 
  14   4  -2      178.52      125.86     18.35 o 
  15   4  -2       49.41       16.03      8.87 o 
  16   4  -2       12.97       23.03     16.09 o 
  17   4  -2        1.61       -9.72      9.72 o 
  18   4  -2        3.58        8.83      8.46 o 
   1   5  -2       31.78       43.02     11.41 o 
   2   5  -2        7.17       18.49     17.62 o 
   3   5  -2        9.73        4.51      7.63 o 
   4   5  -2       44.44       43.26     14.55 o 
   5   5  -2       32.55        7.37     12.77 o 
   6   5  -2        9.84       -5.69     12.01 o 
   7   5  -2        3.98       -1.70     10.42 o 
   4   0  -1    14104.68    14516.77    475.44 o 
   6   0  -1      383.70      361.76      9.52 o 
   8   0  -1     1259.89     1427.20     24.33 o 
  10   0  -1    10078.76    11128.46     75.92 o 
  12   0  -1    10265.73    10474.89    132.27 o 
  14   0  -1      442.72      779.06     39.39 o 
  16   0  -1      983.44     1006.70     48.29 o 
  18   0  -1     1153.31     1080.69     53.61 o 
  20   0  -1     1577.50     1477.02     43.11 o 
  22   0  -1      804.71      747.01     32.28 o 
  24   0  -1      648.09      640.37     33.28 o 
  26   0  -1      385.52      443.71     43.29 o 
  28   0  -1       63.59       78.78     34.68 o 
   0   1  -1    22906.91    24219.02    111.86 o 
   1   1  -1      596.31      681.40      9.63 o 
   2   1  -1    14176.81    14878.84     74.86 o 
   3   1  -1     2402.87     2043.28     21.66 o 
   4   1  -1    12799.00    12621.70     60.16 o 
   5   1  -1     4145.82     3989.49     31.83 o 
   6   1  -1     1587.04     1438.51     16.08 o 
   7   1  -1      681.46      745.94     13.49 o 
   8   1  -1     1555.26     1566.11     19.64 o 
   9   1  -1      754.57      617.09     15.57 o 
  10   1  -1      222.27      342.73     14.16 o 
  11   1  -1     2860.32     2744.12     37.28 o 
  12   1  -1      663.64      678.39     17.69 o 
  13   1  -1      367.02      372.80     14.31 o 
  14   1  -1       35.54       43.83      7.07 o 
  15   1  -1      491.87      453.73     11.51 o 
  16   1  -1      230.76      233.23      8.81 o 
  17   1  -1     1004.05      996.48     27.19 o 
  18   1  -1      248.03      248.33     11.05 o 
  19   1  -1       86.28       87.94      6.87 o 
  20   1  -1       70.41       69.52      5.51 o 
  21   1  -1      696.73      698.04     22.48 o 
  22   1  -1       15.64       25.19      6.09 o 
  23   1  -1      317.10      289.30     16.50 o 
  24   1  -1       12.78       15.02      5.81 o 
  25   1  -1      278.68      268.64     16.88 o 
  26   1  -1        1.19        3.35      5.21 o 
  27   1  -1        8.08        8.60      5.79 o 
  28   1  -1       60.03       53.03     33.76 o 
  29   1  -1       88.59       73.85     16.36 o 
   1   2  -1      479.45      430.61      9.26 o 
   2   2  -1      506.78      443.04     13.16 o 
   3   2  -1      531.90      478.06     14.10 o 
   4   2  -1       94.65       94.23      8.06 o 
   5   2  -1        2.77        3.88      3.51 o 
   6   2  -1      516.29      478.68     17.16 o 
   7   2  -1      694.24      721.37     21.18 o 
   8   2  -1      347.57      347.49     14.76 o 
   9   2  -1       23.02        9.51      8.07 o 
  10   2  -1      391.16      410.40     30.97 o 
  11   2  -1       82.38       87.15     13.66 o 
  12   2  -1      630.57      626.13     30.84 o 
  13   2  -1      159.25      122.24     14.48 o 
  14   2  -1     1390.57     1372.03     47.77 o 
  15   2  -1      959.96      997.18     42.32 o 
  16   2  -1     1118.05     1155.27     35.70 o 
  17   2  -1      295.03      307.64     17.47 o 
  18   2  -1      361.22      366.12     15.79 o 
  19   2  -1       82.03       87.94      8.41 o 
  20   2  -1      553.25      590.65     29.89 o 
  21   2  -1      522.58      482.58     28.05 o 
  22   2  -1      168.87      157.41     16.65 o 
  23   2  -1       73.07       82.49     13.30 o 
  24   2  -1      173.09      175.40     18.36 o 
  25   2  -1      285.22      281.21     22.89 o 
  26   2  -1       25.64       28.26     16.55 o 
  27   2  -1        6.86       15.93      9.55 o 
   0   3  -1     1094.00     1142.05     33.90 o 
   1   3  -1      450.39      471.54     13.54 o 
   2   3  -1      224.79      237.26     14.17 o 
   3   3  -1     1629.49     1578.36     49.13 o 
   4   3  -1      494.31      507.66     20.91 o 
   5   3  -1      124.88      127.01     12.75 o 
   6   3  -1       37.07       32.85      5.76 o 
   7   3  -1       16.62        8.75      7.33 o 
   8   3  -1       72.07       73.01      8.72 o 
   9   3  -1      253.01      263.06     16.08 o 
  10   3  -1     1394.33     1430.73     36.29 o 
  11   3  -1      175.96      185.32     13.78 o 
  12   3  -1     1217.80     1246.67     49.13 o 
  13   3  -1      709.44      715.77     39.02 o 
  14   3  -1     1845.76     1855.87     67.10 o 
  15   3  -1      253.53      225.99     22.97 o 
  16   3  -1       27.93       40.67     10.96 o 
  17   3  -1       12.13        6.31      7.70 o 
  18   3  -1       40.66       73.87     14.73 o 
  19   3  -1       92.64       93.93     17.01 o 
  20   3  -1      148.55      153.86     21.81 o 
  21   3  -1      139.94      163.45     19.11 o 
  22   3  -1      420.50      443.33     29.97 o 
  23   3  -1       91.95       90.26     15.18 o 
  24   3  -1       25.45       27.80     22.13 o 
   1   4  -1       44.83       53.59      8.29 o 
   2   4  -1      129.85      120.72     11.99 o 
   3   4  -1      161.86      155.16     14.39 o 
   4   4  -1       77.15       96.74     12.80 o 
   5   4  -1       67.11       69.17      9.59 o 
   6   4  -1        0.06        8.12      6.59 o 
   7   4  -1       17.67       24.46      7.01 o 
   8   4  -1      107.78      108.04     11.87 o 
   9   4  -1       73.18       67.36      9.80 o 
  10   4  -1       11.61       16.87      9.97 o 
  11   4  -1       70.43       64.84     13.15 o 
  12   4  -1       24.34       37.96     10.82 o 
  13   4  -1      105.76      109.88     17.31 o 
  14   4  -1       42.85       32.42     12.38 o 
  15   4  -1        2.20       -0.43      7.58 o 
  16   4  -1        3.65        7.77     20.05 o 
  17   4  -1       15.70       27.23     11.51 o 
  18   4  -1        1.62       -1.20      9.58 o 
   0   5  -1        8.43        5.21     10.28 o 
   1   5  -1       28.33       14.88      7.18 o 
   2   5  -1       46.08       51.70     12.29 o 
   3   5  -1        9.82       -0.59     12.37 o 
   4   5  -1       13.36       17.86      8.24 o 
   5   5  -1       23.32       27.40     14.17 o 
   6   5  -1       23.33       23.29     16.57 o 
   7   5  -1        4.18       17.27     15.31 o 
   8   5  -1        2.63       19.41     15.99 o 
   4   0   0     4114.29     4468.46     82.25 o 
   6   0   0        0.16        0.50      2.12 o 
   8   0   0    13100.14    12303.31     78.50 o 
  10   0   0      211.44      225.11     12.53 o 
  12   0   0      784.35      625.48     32.66 o 
  14   0   0      173.14      228.20     21.75 o 
  16   0   0     3728.96     3828.45     93.98 o 
  18   0   0       27.52       19.96      8.96 o 
  20   0   0     1391.58     1336.44     63.06 o 
  22   0   0       38.52       78.76     18.34 o 
  24   0   0      767.33      741.41     34.20 o 
  26   0   0       13.79       23.24     14.01 o 
  28   0   0      141.30      108.44     16.76 o 
   1   1   0     1337.98     1428.64     12.89 o 
   2   1   0      543.65      511.02     11.31 o 
   3   1   0     2420.55     1963.74     18.97 o 
   4   1   0     2772.20     3316.57     24.21 o 
   5   1   0     2688.76     2231.80     18.30 o 
   6   1   0        7.02        4.74      2.60 o 
   7   1   0     2099.26     2326.06     18.59 o 
   8   1   0     3103.73     3356.10     24.70 o 
   9   1   0        5.42        4.34      2.83 o 
  10   1   0       32.77       37.59      3.36 o 
  11   1   0     4664.89     4669.49     40.03 o 
  12   1   0      739.09      707.74     18.32 o 
  13   1   0        1.15        1.67      3.32 o 
  14   1   0       93.36      104.66      8.51 o 
  15   1   0     2376.69     2491.80     51.86 o 
  16   1   0     2732.41     2868.37     47.49 o 
  17   1   0     1135.34     1085.09     27.87 o 
  18   1   0        1.21        0.56      4.40 o 
  19   1   0      343.12      323.37     16.69 o 
  20   1   0     1268.74     1257.04     32.94 o 
  21   1   0       66.24       72.34      9.51 o 
  22   1   0        3.32       -3.47      8.86 o 
  23   1   0      519.51      517.15     22.23 o 
  24   1   0      527.89      603.34     32.95 o 
  25   1   0       53.89       47.69      7.74 o 
  26   1   0       35.52       28.93      7.22 o 
  27   1   0        9.71        4.38     10.38 o 
  28   1   0      137.07      121.48     28.16 o 
  29   1   0      112.71      124.25     34.40 o 
   0   2   0      238.17      287.90     10.66 o 
   1   2   0       20.13       44.17      3.02 o 
   2   2   0       94.77      116.38      4.73 o 
   3   2   0       91.46       97.46      4.92 o 
   4   2   0     1472.95     1269.24     16.33 o 
   5   2   0       45.09       30.69      5.55 o 
   6   2   0      155.19      171.45     11.60 o 
   7   2   0      800.77      798.26     29.81 o 
   8   2   0     7855.09     8241.67     76.56 o 
   9   2   0     1617.48     1608.05     25.67 o 
  10   2   0       46.32       46.28      7.75 o 
  11   2   0       74.91      119.64     18.78 o 
  12   2   0      728.68      757.00     45.80 o 
  13   2   0       21.70       23.70      3.61 o 
  14   2   0       10.77       11.58      5.82 o 
  15   2   0      557.75      582.26     19.83 o 
  16   2   0      466.01      428.59     18.29 o 
  17   2   0      186.74      182.60     12.09 o 
  18   2   0       29.59       16.73      4.89 o 
  19   2   0       92.01       92.64      8.71 o 
  20   2   0      183.72      185.72     26.99 o 
  21   2   0      440.19      440.84     27.35 o 
  22   2   0      146.41      152.40     29.72 o 
  23   2   0       16.44       26.88      9.08 o 
  24   2   0      121.66      139.71     16.80 o 
  25   2   0       48.29       39.27     10.99 o 
  26   2   0        2.37       -7.80      7.80 o 
  27   2   0       96.54      109.04     16.00 o 
   1   3   0     1561.00     1570.15     23.69 o 
   2   3   0       69.91       72.23      5.11 o 
   3   3   0       22.76       22.61      5.76 o 
   4   3   0     2716.28     2870.00     49.20 o 
   5   3   0      373.59      386.74     18.50 o 
   6   3   0        3.78       -0.29      4.41 o 
   7   3   0      149.77      150.08     11.96 o 
   8   3   0      448.34      477.26     20.86 o 
   9   3   0      889.06      875.38     28.05 o 
  10   3   0      113.93      124.31      8.76 o 
  11   3   0     1946.18     1956.37     41.35 o 
  12   3   0       12.29       24.88      9.76 o 
  13   3   0     1228.14     1156.00     71.25 o 
  14   3   0       76.34      102.77     17.39 o 
  15   3   0        1.90       14.50      9.37 o 
  16   3   0       13.94       15.28      8.43 o 
  17   3   0       27.28       28.63     10.68 o 
  18   3   0      108.23      103.87     17.01 o 
  19   3   0      301.43      295.19     28.51 o 
  20   3   0      142.64      100.26     17.40 o 
  21   3   0      502.37      517.40     31.72 o 
  22   3   0        5.78       12.79     14.34 o 
  23   3   0      131.68      185.24     20.95 o 
  24   3   0      395.43      338.63     27.28 o 
   0   4   0      169.10      187.06     16.11 o 
   1   4   0      468.07      414.86     20.95 o 
   2   4   0      133.45      116.91     11.54 o 
   3   4   0       83.68       69.87      9.32 o 
   4   4   0       26.29       11.05      8.32 o 
   5   4   0        0.44       -0.31      5.37 o 
   6   4   0       10.69        8.39      4.80 o 
   7   4   0       20.87       16.96      6.93 o 
   8   4   0        0.22       -3.24      5.43 o 
   9   4   0       96.28       82.56     10.18 o 
  10   4   0       98.65       73.54     13.48 o 
  11   4   0        4.00        6.58     12.43 o 
  12   4   0        3.84        3.27      6.56 o 
  13   4   0        9.66        5.16     10.78 o 
  14   4   0        2.31        3.59      7.70 o 
  15   4   0       14.84        4.58      7.35 o 
  16   4   0       42.48       11.99     18.34 o 
  17   4   0       92.05       78.38     16.31 o 
  18   4   0      126.60      152.79     22.58 o 
   1   5   0        6.03        2.17      8.01 o 
   2   5   0        0.33        1.35     15.66 o 
   3   5   0        0.48       -0.49     10.81 o 
   4   5   0       73.47       72.27     19.57 o 
   5   5   0       47.27       73.63     24.10 o 
   6   5   0        5.49       26.98     15.59 o 
   7   5   0        1.81      -18.79     18.79 o 
   8   5   0        6.23       -0.03      9.94 o 
   4   0   1    14105.64    14331.04    393.24 o 
   6   0   1      381.53      369.84      9.69 o 
   8   0   1     1266.57     1424.51     24.02 o 
  10   0   1    10074.88    11221.43     75.31 o 
  12   0   1    10273.25    10755.74    135.48 o 
  14   0   1      446.17      734.02     39.04 o 
  16   0   1      981.18      947.38     29.56 o 
  18   0   1     1155.43     1141.43     55.22 o 
  20   0   1     1577.47     1562.23     68.48 o 
  22   0   1      805.41      757.93     50.81 o 
  24   0   1      646.22      622.91     48.82 o 
  26   0   1      384.66      442.38     60.91 o 
  28   0   1       63.93       87.62     16.82 o 
   0   1   1    22916.82    24010.42    152.54 o 
   1   1   1      597.05      694.56      8.80 o 
   2   1   1    14177.74    14817.09     94.93 o 
   3   1   1     2409.39     2052.70     24.89 o 
   4   1   1    12790.57    12661.76     40.12 o 
   5   1   1     4144.45     3962.22     35.52 o 
   6   1   1     1585.98     1434.51     21.42 o 
   7   1   1      680.67      758.83      9.80 o 
   8   1   1     1559.16     1559.99     14.51 o 
   9   1   1      756.40      635.96     10.95 o 
  10   1   1      222.01      335.85      8.52 o 
  11   1   1     2861.88     2755.88     30.20 o 
  12   1   1      659.60      670.53     15.17 o 
  13   1   1      368.98      374.95     12.00 o 
  14   1   1       36.31       44.28      5.64 o 
  15   1   1      493.46      479.76     15.80 o 
  16   1   1      231.47      214.68     13.11 o 
  17   1   1     1006.14      945.74     34.63 o 
  18   1   1      248.03      239.34     10.47 o 
  19   1   1       86.70       84.42      9.21 o 
  20   1   1       70.32       76.30      9.17 o 
  21   1   1      696.63      686.20     25.23 o 
  22   1   1       15.56       12.15      5.24 o 
  23   1   1      317.55      316.34     20.77 o 
  24   1   1       12.77       21.89     10.11 o 
  25   1   1      278.42      284.51     20.56 o 
  26   1   1        1.16        3.15      6.13 o 
  27   1   1        8.08        8.28      4.83 o 
  28   1   1       59.97       75.19     11.91 o 
  29   1   1       88.40      103.00     22.69 o 
   1   2   1      478.94      430.00      9.72 o 
   2   2   1      505.41      459.34      9.64 o 
   3   2   1      531.43      475.18      9.25 o 
   4   2   1       94.84      102.04      5.14 o 
   5   2   1        3.00        5.26      1.56 o 
   6   2   1      517.00      472.68     15.51 o 
   7   2   1      692.09      739.64     15.09 o 
   8   2   1      348.34      359.07     10.07 o 
   9   2   1       22.92       18.36      2.90 o 
  10   2   1      392.08      406.49     19.19 o 
  11   2   1       83.58      100.78     11.16 o 
  12   2   1      630.65      596.10     13.05 o 
  13   2   1      158.29      137.23     12.80 o 
  14   2   1     1391.65     1307.39     21.08 o 
  15   2   1      959.46      915.17     27.11 o 
  16   2   1     1118.63     1051.89     37.70 o 
  17   2   1      294.07      288.30     16.06 o 
  18   2   1      360.52      399.84     18.25 o 
  19   2   1       82.65       84.98     18.66 o 
  20   2   1      553.69      562.17     47.07 o 
  21   2   1      521.12      532.36     36.30 o 
  22   2   1      169.06      159.39     21.48 o 
  23   2   1       73.10       96.12     14.79 o 
  24   2   1      172.10      191.74     19.81 o 
  25   2   1      286.32      286.53     23.75 o 
  26   2   1       25.59       29.64     10.27 o 
  27   2   1        6.79       -6.28      7.71 o 
   0   3   1     1099.29     1102.18     25.75 o 
   1   3   1      446.99      468.72     13.01 o 
   2   3   1      222.20      216.01      8.72 o 
   3   3   1     1630.72     1599.12     22.29 o 
   4   3   1      490.92      484.21     14.40 o 
   5   3   1      124.97      117.86     13.73 o 
   6   3   1       37.29       37.61      8.29 o 
   7   3   1       16.64       14.03      4.70 o 
   8   3   1       71.50       74.04      6.93 o 
   9   3   1      252.02      259.63     12.31 o 
  10   3   1     1395.21     1451.40     27.42 o 
  11   3   1      176.34      163.15     12.12 o 
  12   3   1     1218.18     1217.12     40.62 o 
  13   3   1      707.76      775.61     40.32 o 
  14   3   1     1843.72     1848.11     62.66 o 
  15   3   1      254.25      237.27     23.97 o 
  16   3   1       28.20       20.97     13.69 o 
  17   3   1       11.71        6.49     13.13 o 
  18   3   1       40.64       58.61     13.46 o 
  19   3   1       92.24       92.75     16.77 o 
  20   3   1      148.30      191.25     24.31 o 
  21   3   1      140.58      175.39     19.96 o 
  22   3   1      419.95      441.11     47.43 o 
  23   3   1       91.47      101.91     16.50 o 
  24   3   1       25.28       36.44     11.31 o 
   1   4   1       44.98       37.12      5.33 o 
   2   4   1      130.40      117.41     11.35 o 
   3   4   1      161.52      168.96     14.02 o 
   4   4   1       77.13       79.02     10.13 o 
   5   4   1       67.00       61.25      9.22 o 
   6   4   1        0.08       -4.86      4.86 o 
   7   4   1       17.84       27.06      7.03 o 
   8   4   1      107.34      130.15     16.24 o 
   9   4   1       73.02       70.05      9.71 o 
  10   4   1       11.69        0.80      8.16 o 
  11   4   1       70.18       35.34     11.21 o 
  12   4   1       24.60        9.95      7.95 o 
  13   4   1      104.84       99.48     16.57 o 
  14   4   1       42.84       18.03     11.46 o 
  15   4   1        2.26       -1.97      7.89 o 
  16   4   1        3.68        5.69     13.63 o 
  17   4   1       15.52       13.50      8.94 o 
  18   4   1        1.62       18.83     12.33 o 
   0   5   1        8.39       15.80     13.10 o 
   1   5   1       28.40       35.02     16.63 o 
   2   5   1       45.84       41.83     16.10 o 
   3   5   1        9.74        9.87      8.84 o 
   4   5   1       13.40       25.05      8.67 o 
   5   5   1       23.41       48.87     20.96 o 
   6   5   1       23.21        6.25     10.12 o 
   7   5   1        4.20      -14.67     14.67 o 
   8   5   1        2.62        3.24     11.90 o 
   4   0   2     4638.83     4933.85     46.16 o 
   6   0   2     3041.56     3103.83     23.87 o 
   8   0   2    38689.36    37147.84    161.71 o 
  10   0   2     6508.77     7430.52     50.08 o 
  12   0   2      115.20      173.80     11.45 o 
  14   0   2      585.19      633.56     22.99 o 
  16   0   2        7.62       17.30      4.49 o 
  18   0   2       38.36       46.32     12.89 o 
  20   0   2     1454.23     1334.58     64.32 o 
  22   0   2      177.99      159.23     23.15 o 
  24   0   2      462.92      496.95     43.73 o 
  26   0   2       48.50       54.95     21.82 o 
  28   0   2      479.10      544.75     38.80 o 
   1   1   2     8631.41     8402.80     33.10 o 
   2   1   2      534.73      542.97      9.75 o 
   3   1   2     7105.24     6441.00     57.99 o 
   4   1   2      362.88      362.76      8.72 o 
   5   1   2     4131.64     3609.50     46.16 o 
   6   1   2       45.79       66.35      2.89 o 
   7   1   2      595.22      699.00     11.45 o 
   8   1   2     1181.06     1290.57     14.68 o 
   9   1   2     2085.94     1982.42     24.81 o 
  10   1   2      468.51      403.30      9.83 o 
  11   1   2     2965.38     2847.76     42.90 o 
  12   1   2     2649.40     2815.21     31.37 o 
  13   1   2      250.48      239.38      7.36 o 
  14   1   2     2052.09     2246.66     27.60 o 
  15   1   2      105.27       97.11      6.81 o 
  16   1   2     2959.09     2871.90     50.38 o 
  17   1   2      215.56      199.00     12.66 o 
  18   1   2      108.20      114.70      6.68 o 
  19   1   2      211.51      196.16     13.32 o 
  20   1   2      656.75      615.98     23.69 o 
  21   1   2      482.13      485.90     29.99 o 
  22   1   2       55.33       54.82      8.46 o 
  23   1   2      660.42      639.37     28.86 o 
  24   1   2       21.67       13.06     13.39 o 
  25   1   2       76.64       80.24     11.35 o 
  26   1   2       24.94       21.45      9.59 o 
  27   1   2       13.51       18.24      6.80 o 
  28   1   2      146.18      167.16     23.50 o 
  29   1   2       50.73       76.07     33.16 o 
   0   2   2     9956.48     9825.42     72.43 o 
   1   2   2     3935.53     3901.24     31.98 o 
   2   2   2      580.33      617.03     11.64 o 
   3   2   2      154.46      161.32      5.41 o 
   4   2   2     1075.01     1106.22     13.07 o 
   5   2   2      459.78      478.99     10.21 o 
   6   2   2        3.02        1.96      1.46 o 
   7   2   2      256.00      263.09      6.83 o 
   8   2   2       51.21       49.49      3.66 o 
   9   2   2      185.22      176.81      5.30 o 
  10   2   2      518.23      533.26     11.67 o 
  11   2   2      180.30      159.97      7.53 o 
  12   2   2     3243.56     3182.15     34.14 o 
  13   2   2      760.77      726.29     28.95 o 
  14   2   2      109.59      109.27      7.77 o 
  15   2   2       32.62       34.56      4.44 o 
  16   2   2      140.71      128.05     10.79 o 
  17   2   2       54.18       47.29      6.57 o 
  18   2   2      209.16      218.73     13.85 o 
  19   2   2      491.87      527.28     22.22 o 
  20   2   2      637.29      657.37     84.32 o 
  21   2   2       64.33       61.94     16.96 o 
  22   2   2      105.74       76.27     15.66 o 
  23   2   2       16.21       13.62     11.67 o 
  24   2   2       60.99       73.20     16.54 o 
  25   2   2       78.52       80.01     17.65 o 
  26   2   2       69.25       96.65     15.00 o 
  27   2   2       19.07       19.10      9.18 o 
   1   3   2       32.99       31.06      4.36 o 
   2   3   2      176.44      178.82      7.97 o 
   3   3   2      366.49      352.15     10.66 o 
   4   3   2     1238.25     1264.08     18.63 o 
   5   3   2      328.75      331.13     12.52 o 
   6   3   2       40.25       36.21      4.03 o 
   7   3   2      235.53      252.20     17.33 o 
   8   3   2      150.99      148.48     10.11 o 
   9   3   2       76.84       71.15      6.68 o 
  10   3   2      429.14      407.06     15.38 o 
  11   3   2      554.44      605.73     23.93 o 
  12   3   2     1017.52     1008.69     67.07 o 
  13   3   2      423.68      467.81     41.77 o 
  14   3   2       73.56       72.99     19.02 o 
  15   3   2       61.91       78.91     18.63 o 
  16   3   2        1.80       11.51     10.55 o 
  17   3   2      106.81      100.87     21.85 o 
  18   3   2      175.03      134.56     26.01 o 
  19   3   2      363.44      353.71     30.86 o 
  20   3   2       74.66       89.41     17.88 o 
  21   3   2      145.11      147.37     18.73 o 
  22   3   2      103.61      152.47     20.89 o 
  23   3   2        2.90       14.12      8.98 o 
  24   3   2      169.43      228.55     23.41 o 
   0   4   2      536.87      517.59     25.96 o 
   1   4   2      432.84      447.61     21.45 o 
   2   4   2       74.69       84.21      9.84 o 
   3   4   2       28.78       25.26      9.22 o 
   4   4   2      147.44      155.69     13.49 o 
   5   4   2      252.04      264.77     17.99 o 
   6   4   2        4.09       11.54      8.15 o 
   7   4   2      275.55      290.04     18.87 o 
   8   4   2      253.99      273.52     22.17 o 
   9   4   2      618.58      647.29     38.08 o 
  10   4   2      392.03      449.11     32.23 o 
  11   4   2       58.53       66.73     14.10 o 
  12   4   2       46.35       40.67     11.20 o 
  13   4   2        3.27        8.42     17.04 o 
  14   4   2      178.63      113.81     18.43 o 
  15   4   2       49.86       39.66     12.98 o 
  16   4   2       12.94        2.53      9.29 o 
  17   4   2        1.63       -0.78      9.71 o 
  18   4   2        3.58       -2.81     12.65 o 
   1   5   2       31.97       20.26     12.69 o 
   2   5   2        7.11       16.91      9.19 o 
   3   5   2        9.77        9.67      8.45 o 
   4   5   2       44.22       63.79     13.61 o 
   5   5   2       32.53       15.94     14.56 o 
   6   5   2        9.89       12.29     16.58 o 
   7   5   2        4.00        8.13     13.99 o 
   2   0   3     5235.92     4890.09     59.33 o 
   4   0   3    11763.35    12241.60    108.17 o 
   6   0   3     1606.76     2133.41     19.81 o 
   8   0   3      803.33      625.68     13.50 o 
  10   0   3     1002.78      987.83     18.65 o 
  12   0   3     5578.38     6254.18     58.29 o 
  14   0   3     7369.90     7512.35     80.30 o 
  16   0   3     1799.77     1588.96     48.97 o 
  18   0   3     1594.19     1671.66     68.63 o 
  20   0   3      668.00      625.24     44.31 o 
  22   0   3      652.63      628.23     47.07 o 
  24   0   3      193.55      174.34     20.50 o 
  26   0   3      240.01      246.76     25.82 o 
  28   0   3      140.11      166.23     21.77 o 
   0   1   3    11770.71    13012.41     81.67 o 
   1   1   3     6080.05     6277.78     35.96 o 
   2   1   3     5472.53     5361.24     29.98 o 
   3   1   3    28577.18    28856.66     84.74 o 
   4   1   3    23130.59    25042.16     76.03 o 
   5   1   3     2723.67     2535.69     25.55 o 
   6   1   3      695.11      679.32      9.94 o 
   7   1   3     2023.58     2111.22     18.05 o 
   8   1   3      468.79      433.89     12.20 o 
   9   1   3     1544.31     1458.91     20.19 o 
  10   1   3     4368.78     4524.58     37.51 o 
  11   1   3     1456.40     1589.95     23.03 o 
  12   1   3     2227.09     2348.65     24.53 o 
  13   1   3     1350.14     1380.52     18.93 o 
  14   1   3     2403.72     2418.94     30.57 o 
  15   1   3      607.14      576.30     13.29 o 
  16   1   3       64.37       65.66      6.40 o 
  17   1   3      546.67      486.53     14.20 o 
  18   1   3       68.65       89.67      6.81 o 
  19   1   3      331.02      316.43     16.96 o 
  20   1   3      573.77      544.61     22.49 o 
  21   1   3       99.78       94.59     11.74 o 
  22   1   3     1041.64     1041.25     32.54 o 
  23   1   3      127.13      139.58     14.35 o 
  24   1   3      156.15      174.53     16.03 o 
  25   1   3       73.22       98.96     12.28 o 
  26   1   3       19.67       41.72      9.78 o 
  27   1   3      207.91      190.54     18.25 o 
  28   1   3       69.21       78.49     37.52 o 
   1   2   3      391.40      358.09     10.17 o 
   2   2   3      127.16      135.12      5.51 o 
   3   2   3     1422.54     1537.16     17.30 o 
   4   2   3      956.60      927.91     13.46 o 
   5   2   3     2015.45     1978.87     32.68 o 
   6   2   3     2449.79     2249.01     22.78 o 
   7   2   3     1336.24     1250.20     20.27 o 
   8   2   3     2532.77     2621.06     46.54 o 
   9   2   3       71.70       87.55      7.48 o 
  10   2   3     1720.99     1743.54     22.54 o 
  11   2   3      268.46      265.06     17.48 o 
  12   2   3      551.45      489.69     15.03 o 
  13   2   3      824.03      734.58     18.91 o 
  14   2   3      147.08      146.55      8.88 o 
  15   2   3      170.16      146.71     10.31 o 
  16   2   3      143.27      135.95     15.60 o 
  17   2   3      485.73      473.57     20.22 o 
  18   2   3      189.82      190.22     19.42 o 
  19   2   3      669.71      634.85     24.91 o 
  20   2   3      406.37      390.62     20.45 o 
  21   2   3       61.65       68.87     14.90 o 
  22   2   3       66.43       92.85     18.36 o 
  23   2   3      197.76      209.14     25.09 o 
  24   2   3      309.56      314.44     30.85 o 
  25   2   3      169.31      173.36     23.81 o 
  26   2   3       68.91       82.12     17.91 o 
  27   2   3       40.19       53.90     15.27 o 
   0   3   3      824.12      899.40     30.08 o 
   1   3   3      241.42      257.67     10.64 o 
   2   3   3      202.96      184.96      8.81 o 
   3   3   3      364.15      351.91     11.49 o 
   4   3   3      409.53      380.32     11.13 o 
   5   3   3      748.91      703.39     13.36 o 
   6   3   3      371.62      358.92     13.90 o 
   7   3   3        3.87        1.49      1.92 o 
   8   3   3       83.04       61.33      7.63 o 
   9   3   3      142.60      125.44      9.03 o 
  10   3   3        2.48        4.22      3.06 o 
  11   3   3      493.44      492.94     27.34 o 
  12   3   3      364.96      323.35     15.66 o 
  13   3   3      316.10      342.07     35.50 o 
  14   3   3       45.60       48.11     15.99 o 
  15   3   3       99.87       82.91     19.84 o 
  16   3   3       11.35       23.79     13.52 o 
  17   3   3       44.52       46.83     16.99 o 
  18   3   3      465.10      448.37     45.14 o 
  19   3   3       23.43       10.59     10.37 o 
  20   3   3       95.44       77.19     19.09 o 
  21   3   3      130.72      106.98     20.81 o 
  22   3   3       38.95       68.82     18.16 o 
  23   3   3       74.12       64.66     28.77 o 
  24   3   3       55.73       59.35     16.84 o 
   1   4   3       67.89       56.83      8.22 o 
   2   4   3        0.48       -4.91      4.91 o 
   3   4   3      149.94      144.57     13.06 o 
   4   4   3      118.03      117.44     12.05 o 
   5   4   3       54.07       53.28      8.38 o 
   6   4   3       46.16       55.53      8.98 o 
   7   4   3      143.34      164.61     14.53 o 
   8   4   3       43.72       44.64      8.20 o 
   9   4   3      172.46      173.49     20.03 o 
  10   4   3      411.37      451.25     39.59 o 
  11   4   3      476.15      492.84     34.40 o 
  12   4   3       29.84       33.10     15.16 o 
  13   4   3      117.18      141.68     19.56 o 
  14   4   3       33.95       43.05     13.18 o 
  15   4   3       99.82       97.51     19.81 o 
  16   4   3      119.66      132.60     20.96 o 
  17   4   3       86.78       97.30     20.91 o 
  18   4   3       58.49       57.83     15.69 o 
   0   5   3        7.99        7.26     12.96 o 
   1   5   3        8.04      -10.30     12.13 o 
   2   5   3       51.32       47.47     14.47 o 
   3   5   3       33.11       31.76     10.86 o 
   4   5   3       20.98       -2.73     12.33 o 
   5   5   3       12.97        9.31     12.89 o 
   6   5   3       60.07       68.39     23.60 o 
   7   5   3       10.63       11.63     14.08 o 
   0   0   4    20955.22    17248.39    121.54 o 
   2   0   4    30754.36    32432.10    116.50 o 
   4   0   4     2070.88     2678.05     18.09 o 
   6   0   4      580.16      630.14     11.97 o 
   8   0   4     2052.44     1807.93     22.40 o 
  10   0   4      181.33      155.02      7.58 o 
  12   0   4     8214.75     8148.42     67.47 o 
  14   0   4     3540.87     3728.36     65.37 o 
  16   0   4     2049.70     2030.80     71.14 o 
  18   0   4     1235.02     1226.18     59.53 o 
  20   0   4     2171.26     2192.35     83.16 o 
  22   0   4     1516.97     1550.95    171.00 o 
  24   0   4      111.28      107.57     16.86 o 
  26   0   4      138.17      112.50     18.32 o 
  28   0   4       71.13       83.66     15.95 o 
   1   1   4     1846.06     1953.10     21.27 o 
   2   1   4    19931.05    20725.81    125.43 o 
   3   1   4    25869.78    25580.29     78.42 o 
   4   1   4    16676.97    17897.38     65.94 o 
   5   1   4     5827.71     5684.26     33.44 o 
   6   1   4      806.62      772.93     10.50 o 
   7   1   4     3054.76     3375.60     32.78 o 
   8   1   4     1291.41     1201.39     21.81 o 
   9   1   4      600.88      557.21     15.94 o 
  10   1   4      665.89      711.56     17.78 o 
  11   1   4     2352.87     2408.70     34.46 o 
  12   1   4      116.03      105.39      5.58 o 
  13   1   4     1533.15     1645.79     21.98 o 
  14   1   4       62.90       73.09      5.26 o 
  15   1   4      836.90      794.98     24.85 o 
  16   1   4      170.21      168.56      8.90 o 
  17   1   4      397.19      360.71     13.12 o 
  18   1   4      274.93      275.30     11.85 o 
  19   1   4      694.47      670.44     24.45 o 
  20   1   4      149.86      160.04     12.84 o 
  21   1   4      119.66      121.59     11.75 o 
  22   1   4       23.61       30.10      7.34 o 
  23   1   4      340.41      365.67     28.64 o 
  24   1   4      756.36      784.87     33.42 o 
  25   1   4        2.92        0.05     10.41 o 
  26   1   4      122.31      113.22     13.93 o 
  27   1   4      113.04       99.28     18.06 o 
  28   1   4       79.04      123.79     21.91 o 
   0   2   4      193.38      225.89     12.10 o 
   1   2   4      266.56      256.45      8.36 o 
   2   2   4      124.12      147.06      6.27 o 
   3   2   4     1094.77     1171.88     18.32 o 
   4   2   4     1507.46     1593.79     22.95 o 
   5   2   4     1671.22     1678.96     18.80 o 
   6   2   4     4009.89     4246.01     31.54 o 
   7   2   4     5032.41     5225.44     53.92 o 
   8   2   4     4415.87     4229.45     52.52 o 
   9   2   4      335.93      336.56      9.75 o 
  10   2   4      514.62      513.54     13.14 o 
  11   2   4      764.93      767.79     26.13 o 
  12   2   4     1537.70     1539.41     20.23 o 
  13   2   4      130.45      124.34      6.31 o 
  14   2   4      312.18      312.79     11.19 o 
  15   2   4      283.14      261.94      9.84 o 
  16   2   4      341.88      314.00     16.74 o 
  17   2   4     1043.41     1040.58     30.69 o 
  18   2   4      101.00      119.41     11.38 o 
  19   2   4        0.47        2.06      4.28 o 
  20   2   4      609.11      620.36     25.96 o 
  21   2   4      124.84      149.39     20.44 o 
  22   2   4      718.21      682.56     57.92 o 
  23   2   4      216.77      204.04     25.29 o 
  24   2   4      143.09      180.22     25.00 o 
  25   2   4       94.52       98.26     19.48 o 
  26   2   4       78.26       89.10     19.00 o 
  27   2   4      102.77      122.50     23.88 o 
   1   3   4      418.18      414.45     31.46 o 
   2   3   4       12.14        6.49      2.65 o 
   3   3   4       53.43       48.32      4.55 o 
   4   3   4      818.41      777.81     16.63 o 
   5   3   4       22.97       18.94      2.70 o 
   6   3   4      414.65      421.61     23.69 o 
   7   3   4       83.73       83.52      6.71 o 
   8   3   4       32.92       40.99      4.62 o 
   9   3   4      223.31      216.61      8.40 o 
  10   3   4      120.24      113.87     10.45 o 
  11   3   4      760.52      747.73     25.14 o 
  12   3   4       52.53       49.18     12.68 o 
  13   3   4       37.12       50.34     14.35 o 
  14   3   4       59.80       45.76     13.61 o 
  15   3   4       18.03       11.34      9.58 o 
  16   3   4      230.16      328.88     37.85 o 
  17   3   4       60.72       82.52     24.13 o 
  18   3   4       49.11       25.05     13.65 o 
  19   3   4       75.56       78.91     21.06 o 
  20   3   4       83.28       87.83     17.52 o 
  21   3   4      192.36      223.82     26.27 o 
  22   3   4       39.99       34.00     35.04 o 
  23   3   4       81.36      103.63     19.93 o 
   0   4   4      275.26      289.49     19.73 o 
   1   4   4      291.38      308.27     19.07 o 
   2   4   4      191.41      154.05     13.72 o 
   3   4   4       40.47       39.81      7.94 o 
   4   4   4       30.38       21.78      5.79 o 
   5   4   4       97.80       85.24     10.40 o 
   6   4   4       89.87       98.56     11.50 o 
   7   4   4       10.38        7.35      6.82 o 
   8   4   4       98.87       77.61      9.89 o 
   9   4   4       38.01       40.96     11.12 o 
  10   4   4       89.56       80.08     14.82 o 
  11   4   4      189.02      191.36     22.30 o 
  12   4   4      197.39      210.91     23.76 o 
  13   4   4      123.34      119.71     19.61 o 
  14   4   4      126.89      148.75     20.69 o 
  15   4   4      120.09      107.53     18.11 o 
  16   4   4       29.48       48.13     19.98 o 
  17   4   4       71.12       94.13     18.58 o 
  18   4   4       33.71       47.39     14.05 o 
   1   5   4       60.37       83.33     16.38 o 
   2   5   4       73.64       57.53     14.00 o 
   3   5   4       22.77       53.63     14.00 o 
   4   5   4       15.87       11.58     10.78 o 
   5   5   4        5.09      -18.81     18.81 o 
   6   5   4      189.92      169.97     35.55 o 
   2   0   5    12069.81    13307.65    196.43 o 
   4   0   5      867.91      776.95     16.44 o 
   6   0   5    16726.63    14932.34     79.59 o 
   8   0   5     4162.85     4301.58     35.70 o 
  10   0   5      511.18      587.87     13.16 o 
  12   0   5      159.55      175.86     10.47 o 
  14   0   5     1555.25     1526.40     38.28 o 
  16   0   5      217.72      194.10     23.06 o 
  18   0   5     1344.99     1389.30     63.19 o 
  20   0   5      389.74      399.24     28.11 o 
  22   0   5       79.17       63.57     12.52 o 
  24   0   5      717.39      729.25     41.12 o 
  26   0   5      638.01      672.95     42.05 o 
  28   0   5       38.18       61.03     14.15 o 
   0   1   5      532.09      597.33     20.05 o 
   1   1   5      472.69      452.02     12.46 o 
   2   1   5     5230.78     4983.91     36.34 o 
   3   1   5     8740.75     8979.77     49.41 o 
   4   1   5     1973.58     1912.89     26.57 o 
   5   1   5     2147.86     1956.43     20.17 o 
   6   1   5      771.01      825.08     14.38 o 
   7   1   5     1472.59     1625.26     17.15 o 
   8   1   5     3161.73     3306.10     27.83 o 
   9   1   5     1423.86     1343.03     22.28 o 
  10   1   5       87.30       92.76      7.01 o 
  11   1   5     1188.55     1094.09     19.79 o 
  12   1   5      694.30      661.56     16.65 o 
  13   1   5      581.47      563.97     13.64 o 
  14   1   5      803.52      801.38     16.60 o 
  15   1   5      338.72      370.84     13.24 o 
  16   1   5        2.58        3.86      4.25 o 
  17   1   5      251.10      243.93     15.43 o 
  18   1   5     2998.62     2867.63     53.76 o 
  19   1   5      324.67      293.07     17.22 o 
  20   1   5       95.58       95.43     10.41 o 
  21   1   5       76.06       78.16      9.59 o 
  22   1   5      191.39      190.04     14.78 o 
  23   1   5      319.28      372.14     23.07 o 
  24   1   5       55.77       57.72     10.56 o 
  25   1   5       75.46       99.79     13.48 o 
  26   1   5      308.20      262.86     33.05 o 
  27   1   5      248.02      228.06     20.06 o 
  28   1   5       13.07       28.88     13.21 o 
   1   2   5     1095.27     1145.72     19.77 o 
   2   2   5    10365.68    10563.40    112.40 o 
   3   2   5     1304.43     1393.91     26.43 o 
   4   2   5     1373.58     1470.44     35.07 o 
   5   2   5       20.63       24.55      5.52 o 
   6   2   5      278.25      261.64     16.91 o 
   7   2   5      483.83      528.59     17.51 o 
   8   2   5     1709.20     1918.93     23.39 o 
   9   2   5       36.38       40.94      3.16 o 
  10   2   5        2.66        3.95      1.26 o 
  11   2   5      283.92      310.11      9.54 o 
  12   2   5       58.89       71.77      6.87 o 
  13   2   5       12.06       17.46      3.09 o 
  14   2   5      899.21      875.54     18.32 o 
  15   2   5     1364.76     1381.24     26.99 o 
  16   2   5     3039.17     2978.73     51.96 o 
  17   2   5      761.17      795.40     27.91 o 
  18   2   5       99.02      114.73     12.07 o 
  19   2   5      161.79      156.11     13.48 o 
  20   2   5        2.83        2.62      4.37 o 
  21   2   5       15.51       10.55     23.20 o 
  22   2   5       86.23       94.27     22.93 o 
  23   2   5      253.38      245.37     26.58 o 
  24   2   5      126.50      107.00     20.01 o 
  25   2   5       65.04       94.66     19.67 o 
  26   2   5        6.62        6.11     10.78 o 
   0   3   5      278.03      270.13     21.66 o 
   1   3   5      274.45      304.22     16.16 o 
   2   3   5      263.85      248.23     14.32 o 
   3   3   5      134.00      139.95      8.72 o 
   4   3   5       65.54       53.36      5.23 o 
   5   3   5      615.17      602.38     14.58 o 
   6   3   5       20.91       19.32      3.99 o 
   7   3   5       52.48       53.28      5.87 o 
   8   3   5      482.25      456.60     15.78 o 
   9   3   5       68.21       65.97     13.80 o 
  10   3   5      965.14      989.64     30.65 o 
  11   3   5       14.23       12.05      5.11 o 
  12   3   5       87.86       82.87     19.21 o 
  13   3   5       41.70       33.12     10.67 o 
  14   3   5       66.06      103.24     22.25 o 
  15   3   5      152.63      119.28     21.87 o 
  16   3   5      219.94      220.46     31.93 o 
  17   3   5      232.66      217.44     32.49 o 
  18   3   5       45.32       88.33     22.58 o 
  19   3   5      135.34      152.54     21.91 o 
  20   3   5       20.58       28.76     10.66 o 
  21   3   5       28.48       36.32     12.39 o 
  22   3   5      223.66      241.98     28.77 o 
  23   3   5       27.87       38.55     15.76 o 
   1   4   5       68.08       59.08     15.75 o 
   2   4   5       11.93       13.54      5.25 o 
   3   4   5       36.38       30.48     11.95 o 
   4   4   5       20.65       14.82      5.39 o 
   5   4   5       77.91       93.51     11.18 o 
   6   4   5      155.42      174.78     16.71 o 
   7   4   5      446.59      473.47     27.36 o 
   8   4   5       97.30      143.09     24.18 o 
   9   4   5       82.52      116.36     22.35 o 
  10   4   5        7.88        0.50      8.28 o 
  11   4   5        1.72       -6.67      7.94 o 
  12   4   5       73.40       86.80     21.44 o 
  13   4   5      122.15      182.62     30.37 o 
  14   4   5       16.71       27.21     14.72 o 
  15   4   5        2.22       14.22     15.23 o 
  16   4   5       11.39       28.52     16.51 o 
  17   4   5       10.77       22.94     13.49 o 
  18   4   5       77.22       61.01     19.40 o 
   0   5   5       44.38       58.42     20.01 o 
   1   5   5        2.52       -0.39      8.27 o 
   2   5   5       61.20       63.18     29.39 o 
   3   5   5       67.39       72.18     22.08 o 
   4   5   5        6.48       13.51     12.72 o 
   5   5   5       88.28      127.71     31.86 o 
   0   0   6      614.70     1007.74     36.10 o 
   2   0   6     1741.40     1504.55     23.09 o 
   4   0   6     3133.75     2613.15     32.21 o 
   6   0   6     1039.51     1148.68     19.74 o 
   8   0   6     5630.27     5662.39     48.82 o 
  10   0   6     2269.42     2579.34     59.59 o 
  12   0   6     3577.41     3386.07     55.95 o 
  14   0   6     2011.86     1946.71     68.24 o 
  16   0   6       19.93       12.82     11.88 o 
  18   0   6     5431.55     5150.54     93.61 o 
  20   0   6      759.47      735.47     37.62 o 
  22   0   6       28.49       33.18      9.72 o 
  24   0   6       67.28       76.13     14.90 o 
  26   0   6      276.24      258.53     27.08 o 
  28   0   6       69.17       84.31     16.78 o 
   1   1   6      791.32      861.68     20.20 o 
   2   1   6     4579.12     4733.84     43.67 o 
   3   1   6     3998.56     4053.74     35.39 o 
   4   1   6      134.63      130.35      5.25 o 
   5   1   6     1383.95     1360.60     26.76 o 
   6   1   6     3569.73     3458.77     50.09 o 
   7   1   6      314.61      345.64     11.61 o 
   8   1   6     1952.72     2160.56     25.41 o 
   9   1   6     1497.80     1512.19     27.83 o 
  10   1   6     2767.65     2841.73     27.83 o 
  11   1   6     1554.03     1419.17     30.74 o 
  12   1   6       17.13       17.62      5.14 o 
  13   1   6      280.80      247.79      9.60 o 
  14   1   6       42.15       27.97      4.99 o 
  15   1   6      549.67      531.87     16.58 o 
  16   1   6     1983.59     2012.71     38.62 o 
  17   1   6      730.90      663.76     19.25 o 
  18   1   6      256.54      241.84     20.35 o 
  19   1   6       65.39       71.22      9.36 o 
  20   1   6       38.97       37.04     12.17 o 
  21   1   6       41.62       40.82      8.90 o 
  22   1   6       13.35       15.55      7.75 o 
  23   1   6      290.33      348.86     22.50 o 
  24   1   6       22.44       26.61      7.96 o 
  25   1   6       26.25       43.36     10.65 o 
  26   1   6       82.31       67.75     12.49 o 
  27   1   6       34.24       23.07      8.41 o 
  28   1   6       45.19       41.94     13.61 o 
   0   2   6       75.36       48.35      9.32 o 
   1   2   6      140.39      123.41      9.99 o 
   2   2   6      311.41      313.30     15.95 o 
   3   2   6     3116.52     3104.87     73.90 o 
   4   2   6     1157.18     1193.30     32.90 o 
   5   2   6      169.98      202.32     13.88 o 
   6   2   6      372.27      434.86     20.19 o 
   7   2   6       50.53       55.47      6.45 o 
   8   2   6     1197.75     1315.96     28.18 o 
   9   2   6       63.04       79.68      5.46 o 
  10   2   6      211.89      190.14     12.51 o 
  11   2   6      267.95      283.61     11.12 o 
  12   2   6      493.78      473.33     18.25 o 
  13   2   6       49.77       51.11      8.30 o 
  14   2   6     2160.24     2143.43     40.08 o 
  15   2   6      647.13      633.35     24.38 o 
  16   2   6      259.51      228.61     15.62 o 
  17   2   6      549.42      512.57     23.05 o 
  18   2   6     1142.43     1094.18     34.46 o 
  19   2   6       46.06       62.11     10.81 o 
  20   2   6      321.87      358.19     25.13 o 
  21   2   6       95.21      110.99     28.54 o 
  22   2   6       40.48       49.02     13.79 o 
  23   2   6       39.69       34.11     14.13 o 
  24   2   6       49.55       72.91     18.74 o 
  25   2   6       47.05       34.09     20.00 o 
  26   2   6       65.49       85.67     19.70 o 
   1   3   6      214.08      227.89     14.30 o 
   2   3   6      657.75      704.64     29.69 o 
   3   3   6      145.06      148.18     11.39 o 
   4   3   6      449.99      430.75     15.19 o 
   5   3   6        7.40        8.93      2.97 o 
   6   3   6      324.92      315.12     12.50 o 
   7   3   6      800.05      790.95     28.48 o 
   8   3   6      372.75      369.93     31.36 o 
   9   3   6      176.49      165.36     13.74 o 
  10   3   6        1.28        2.42      4.47 o 
  11   3   6       50.24       41.88     14.67 o 
  12   3   6      233.07      225.01     28.24 o 
  13   3   6       98.99       80.47     18.67 o 
  14   3   6      157.87      158.16     25.61 o 
  15   3   6      146.74      140.24     25.85 o 
  16   3   6       93.71       89.99     21.56 o 
  17   3   6       94.30       63.48     18.59 o 
  18   3   6       34.46       42.27     15.96 o 
  19   3   6       76.75      110.74     19.42 o 
  20   3   6       63.19       70.20     17.09 o 
  21   3   6        0.75       -1.47     15.38 o 
  22   3   6        3.00       11.97     10.66 o 
  23   3   6       26.87       30.26     14.97 o 
   0   4   6       28.44       31.26      7.67 o 
   1   4   6       46.24       55.85      8.18 o 
   2   4   6        2.13        0.89      5.95 o 
   3   4   6        0.34       -2.43      5.90 o 
   4   4   6       25.78       18.67      8.53 o 
   5   4   6       59.54       54.91     10.44 o 
   6   4   6       26.89       17.80      7.20 o 
   7   4   6      179.15      209.73     18.56 o 
   8   4   6       78.81       74.47     17.57 o 
   9   4   6      119.05      106.44     21.79 o 
  10   4   6       71.99       94.88     21.48 o 
  11   4   6       18.89       13.48     10.59 o 
  12   4   6       24.70       41.80     16.37 o 
  13   4   6       66.58       82.21     21.61 o 
  14   4   6       26.97       26.28     13.98 o 
  15   4   6       40.95       51.44     18.43 o 
  16   4   6        3.35       -0.99     10.26 o 
  17   4   6       15.59       10.23     12.51 o 
   1   5   6       33.63        9.06      7.93 o 
   2   5   6       16.52       10.19     13.50 o 
   3   5   6        4.17      112.33     29.83 o 
   4   5   6      264.88      293.03     43.93 o 
   2   0   7    24783.19    24013.74    238.80 o 
   4   0   7     1575.27     2105.38     31.12 o 
   6   0   7      620.39      522.26     16.43 o 
   8   0   7       70.28       90.00     10.37 o 
  10   0   7      576.29      612.11     24.02 o 
  12   0   7      263.30      296.17     17.86 o 
  14   0   7     3764.62     3558.33     94.02 o 
  16   0   7      586.32      567.53     30.31 o 
  18   0   7      153.36      169.98     30.06 o 
  20   0   7       45.36       56.16     12.94 o 
  22   0   7      122.03      107.57     17.31 o 
  24   0   7      278.23      234.63     24.80 o 
  26   0   7       44.71       75.33     19.21 o 
  28   0   7      248.70      236.30     34.48 o 
   0   1   7      381.15      366.50     17.96 o 
   1   1   7     2174.90     2290.29     31.39 o 
   2   1   7     1259.27     1329.93     31.39 o 
   3   1   7     1009.82     1008.83     29.32 o 
   4   1   7      853.23      851.36     26.97 o 
   5   1   7     2795.89     2807.22     48.73 o 
   6   1   7     1573.83     1815.80     39.34 o 
   7   1   7     2245.20     2379.06     38.47 o 
   8   1   7      308.11      333.11     12.40 o 
   9   1   7     3053.34     3230.67     34.79 o 
  10   1   7     5597.24     5592.49     41.26 o 
  11   1   7      127.74      135.14      6.36 o 
  12   1   7      273.93      262.52      9.52 o 
  13   1   7      732.95      722.73     21.80 o 
  14   1   7     2393.70     2310.16     34.41 o 
  15   1   7     1170.05     1133.28     24.86 o 
  16   1   7      348.71      312.19     13.74 o 
  17   1   7     2288.43     2237.14     36.47 o 
  18   1   7     2405.14     2410.37     46.83 o 
  19   1   7        3.57        9.71      6.85 o 
  20   1   7     2042.73     2000.66     51.38 o 
  21   1   7      199.84      214.90     15.76 o 
  22   1   7       13.84        5.34      6.02 o 
  23   1   7      301.30      287.92     21.05 o 
  24   1   7       22.79       10.10      6.48 o 
  25   1   7       80.74      102.37     13.88 o 
  26   1   7      246.82      249.00     20.67 o 
  27   1   7      101.06      103.46     14.66 o 
  28   1   7       21.65       28.37     12.58 o 
   2   2   7      776.53      783.43     36.30 o 
   3   2   7     2219.95     2383.53     66.09 o 
   4   2   7      129.63      132.53     16.85 o 
   5   2   7     1976.96     1960.73     64.03 o 
   6   2   7    12020.89    12069.85     84.55 o 
   7   2   7     5078.97     5179.35     56.22 o 
   8   2   7      351.67      337.97     14.91 o 
   9   2   7      232.72      244.83      9.90 o 
  10   2   7     1393.86     1427.37     24.07 o 
  11   2   7      189.64      165.40     11.09 o 
  12   2   7       47.65       56.48      7.26 o 
  13   2   7      390.98      405.82     18.72 o 
  14   2   7      216.76      233.27     14.74 o 
  15   2   7      421.30      408.60     28.15 o 
  16   2   7      587.25      550.36     23.85 o 
  17   2   7      273.23      259.87     17.42 o 
  18   2   7      179.71      174.81     14.95 o 
  19   2   7       97.05      100.95     11.92 o 
  20   2   7       51.68       62.46     10.36 o 
  21   2   7       84.78       70.31     15.98 o 
  22   2   7       13.80       14.37     22.90 o 
  23   2   7        0.93        9.61      9.25 o 
  24   2   7      258.51      277.33     30.34 o 
  25   2   7      168.09      238.03     28.56 o 
  26   2   7      463.81      565.27     43.36 o 
   0   3   7        7.35        6.94      5.25 o 
   1   3   7       79.87       81.93      9.26 o 
   2   3   7      545.50      525.06     22.04 o 
   3   3   7      134.87      145.27     11.59 o 
   4   3   7      339.80      344.77     17.35 o 
   5   3   7       43.40       52.50      7.00 o 
   6   3   7      116.78      115.92      7.82 o 
   7   3   7       83.78       74.97     10.42 o 
   8   3   7      715.49      653.11     24.13 o 
   9   3   7      448.86      435.99     22.31 o 
  10   3   7       82.73       86.56     10.17 o 
  11   3   7       68.06       38.67     13.93 o 
  12   3   7       88.72       64.65     16.85 o 
  13   3   7      126.82      134.59     23.01 o 
  14   3   7       77.09       84.22     19.45 o 
  15   3   7      103.65      123.71     24.45 o 
  16   3   7       24.76        0.44      9.04 o 
  17   3   7        1.04       -5.11     10.23 o 
  18   3   7      486.80      483.80     48.56 o 
  19   3   7      195.75      132.67     21.84 o 
  20   3   7       30.81       16.89      9.85 o 
  21   3   7       24.48       21.68     36.86 o 
  22   3   7       39.00       66.92     17.83 o 
   1   4   7       90.23      103.35     17.17 o 
   2   4   7       83.30      107.67     13.75 o 
   3   4   7      259.68      274.57     21.54 o 
   4   4   7      427.44      419.00     26.52 o 
   5   4   7      334.28      316.70     23.17 o 
   6   4   7       47.24       45.87      9.67 o 
   7   4   7      129.75      125.10     20.86 o 
   8   4   7      177.39      154.76     24.90 o 
   9   4   7      164.11      127.06     23.00 o 
  10   4   7       18.79       17.87     12.40 o 
  11   4   7       31.93       31.99     15.60 o 
  12   4   7       21.59       32.36     13.95 o 
  13   4   7       55.50       60.32     18.73 o 
  14   4   7       15.37        1.47      9.90 o 
  15   4   7      134.23      129.39     26.94 o 
  16   4   7       59.75       87.35     24.54 o 
  17   4   7       61.29       57.28     19.29 o 
   0   5   7       13.22       14.84     12.29 o 
   1   5   7        9.28        5.47      7.86 o 
   0   0   8     1017.98      878.04     39.05 o 
   2   0   8      393.28      274.98     15.65 o 
   4   0   8     5637.54     6008.60     92.13 o 
   6   0   8     1519.96     1499.42     28.92 o 
   8   0   8     1130.18     1023.50     30.78 o 
  10   0   8     3837.95     3739.19     60.99 o 
  12   0   8     1406.00     1398.56     39.37 o 
  14   0   8     2953.39     2921.46     64.67 o 
  16   0   8      931.67      910.91     38.30 o 
  18   0   8       26.02       19.92      8.23 o 
  20   0   8      369.63      385.35     28.06 o 
  22   0   8     1702.21     1658.21     72.86 o 
  24   0   8       83.77       99.41     16.10 o 
  26   0   8      233.28      255.77     42.43 o 
  28   0   8      267.51      309.58     30.37 o 
   1   1   8      983.55      942.28     42.01 o 
   2   1   8     4869.97     4881.97     93.89 o 
   3   1   8       38.28       83.63     13.51 o 
   4   1   8      208.69      215.26     20.13 o 
   5   1   8     5626.89     5659.98    100.77 o 
   6   1   8     6770.35     7564.84    115.52 o 
   7   1   8     1905.06     1880.47     32.45 o 
   8   1   8      230.79      254.61     15.06 o 
   9   1   8     3758.63     3920.87     88.95 o 
  10   1   8       54.85       59.75      5.12 o 
  11   1   8       15.82       10.41      4.34 o 
  12   1   8       32.39       33.58      4.25 o 
  13   1   8     1187.95     1116.46     20.99 o 
  14   1   8      133.93      149.07     14.76 o 
  15   1   8     1011.33      973.26     28.30 o 
  16   1   8      706.56      705.29     24.71 o 
  17   1   8      672.73      687.39     25.16 o 
  18   1   8     1114.80     1153.18     33.19 o 
  19   1   8      906.54      890.45     30.09 o 
  20   1   8      103.72      101.56     11.49 o 
  21   1   8       43.92       32.99      7.33 o 
  22   1   8        6.71       13.03      6.63 o 
  23   1   8      109.79      131.15     14.76 o 
  24   1   8       54.46       58.75     11.02 o 
  25   1   8      190.36      198.34     18.37 o 
  26   1   8      148.03      154.72     17.24 o 
  27   1   8      191.78      212.32     19.86 o 
   4   2   8      539.29      552.92     34.54 o 
   5   2   8     3539.24     3707.41     91.01 o 
   6   2   8     4101.74     4128.46     81.64 o 
   7   2   8      130.12      139.45     12.03 o 
   8   2   8      978.26     1064.85     26.23 o 
   9   2   8       95.18      103.31      8.82 o 
  10   2   8       58.58       65.80      8.66 o 
  11   2   8       58.79       60.71      4.81 o 
  12   2   8      408.99      354.29     26.70 o 
  13   2   8      406.64      421.76     33.83 o 
  14   2   8      616.63      625.59     35.70 o 
  15   2   8      231.66      253.10     26.15 o 
  16   2   8      133.35      127.08     14.71 o 
  17   2   8      127.55      121.36     12.14 o 
  18   2   8      226.92      232.06     17.45 o 
  19   2   8      112.76      134.94     13.96 o 
  20   2   8      801.71      847.84     43.12 o 
  21   2   8      203.50      157.74     30.48 o 
  22   2   8      343.29      317.81     30.66 o 
  23   2   8      183.04      157.48     36.01 o 
  24   2   8       22.56        1.05     10.56 o 
  25   2   8        9.15       11.16     17.48 o 
   1   3   8      164.56      174.02     13.72 o 
   2   3   8      123.96      126.14     11.54 o 
   3   3   8      478.52      461.39     21.30 o 
   4   3   8       17.95       21.89      5.68 o 
   5   3   8      195.32      179.44     13.05 o 
   6   3   8      413.28      421.44     32.48 o 
   7   3   8       39.75       38.40      8.75 o 
   8   3   8      246.01      258.06     13.80 o 
   9   3   8       73.43       71.91     16.67 o 
  10   3   8      399.49      386.68     20.59 o 
  11   3   8      438.62      459.73     41.34 o 
  12   3   8       93.35      108.01     22.52 o 
  13   3   8        5.23       13.12      8.11 o 
  14   3   8       17.82       29.25     13.37 o 
  15   3   8      212.91      187.74     29.02 o 
  16   3   8      154.55      190.49     29.89 o 
  17   3   8       48.74       62.70     18.84 o 
  18   3   8       10.73        1.49     13.28 o 
  19   3   8       10.17       -2.97     15.53 o 
  20   3   8        3.95       18.93     15.42 o 
  21   3   8       74.42       89.24     18.31 o 
  22   3   8       16.17       13.86      9.09 o 
   1   4   8       10.08       10.05      8.91 o 
   2   4   8       10.11        2.26      5.88 o 
   3   4   8       98.97      107.37     18.48 o 
   4   4   8      209.48      210.29     19.21 o 
   5   4   8      521.82      517.07     29.70 o 
   6   4   8      459.06      483.12     28.71 o 
   7   4   8       19.69       33.57     12.21 o 
   8   4   8       83.90       91.63     19.51 o 
   9   4   8       21.65       39.00     14.39 o 
  10   4   8       32.47       26.54     15.18 o 
  11   4   8        1.04        3.12      9.66 o 
  12   4   8       15.92       21.08     12.23 o 
  13   4   8       19.78       14.40     10.60 o 
  14   4   8        7.06       22.78     13.59 o 
  15   4   8        3.21      -12.91     12.91 o 
  16   4   8       17.57       35.39     17.52 o 
   2   0   9      682.37      749.15     37.64 o 
   4   0   9     5331.41     5118.77     63.90 o 
   6   0   9    19748.71    19755.36    135.62 o 
   8   0   9      369.82      397.77     19.99 o 
  10   0   9     1682.55     1516.58     40.53 o 
  12   0   9       12.28       17.16      5.92 o 
  14   0   9      102.04      104.64     21.81 o 
  16   0   9     2166.67     1933.37     77.04 o 
  18   0   9      633.72      579.21     33.17 o 
  20   0   9       38.53       44.51     12.67 o 
  22   0   9       44.36       62.07     14.56 o 
  24   0   9       22.52        9.40     11.01 o 
  26   0   9     1054.57     1115.07     57.29 o 
   6   1   9     1758.67     1720.59     61.44 o 
   7   1   9      552.74      503.07     17.93 o 
   8   1   9      138.19      134.78     11.95 o 
   9   1   9     3787.82     3821.07     67.38 o 
  10   1   9       62.43       48.06     15.37 o 
  11   1   9       24.55       27.84      5.35 o 
  12   1   9      646.14      699.77     21.97 o 
  13   1   9     1652.91     1709.67     31.40 o 
  14   1   9      571.35      564.10     18.71 o 
  15   1   9      406.68      401.96     23.10 o 
  16   1   9       46.74       45.86      7.69 o 
  17   1   9      926.18      977.72     30.38 o 
  18   1   9      550.35      571.47     23.99 o 
  19   1   9      253.96      300.53     18.34 o 
  20   1   9      417.07      387.81     20.90 o 
  21   1   9       84.65       88.55     11.66 o 
  22   1   9      429.76      408.08     24.83 o 
  23   1   9      138.39      131.36     14.97 o 
  24   1   9      134.42      124.58     14.81 o 
  25   1   9      127.18      121.74     15.28 o 
  26   1   9      204.69      199.65     19.17 o 
  27   1   9       12.26        6.33      7.65 o 
   6   2   9       91.57      100.87     18.25 o 
   7   2   9      295.97      296.11     16.15 o 
   8   2   9      780.83      825.00     27.32 o 
   9   2   9       39.77       57.35     14.85 o 
  10   2   9      289.35      291.69     17.27 o 
  11   2   9      232.28      256.20     10.39 o 
  12   2   9      126.43      112.69      7.28 o 
  13   2   9      663.65      681.23     59.87 o 
  14   2   9     1032.86     1058.15     46.61 o 
  15   2   9      489.72      531.10     34.20 o 
  16   2   9      187.11      195.42     30.25 o 
  17   2   9       44.76       69.65     11.34 o 
  18   2   9       63.52       60.90     10.00 o 
  19   2   9       78.34       82.66     11.67 o 
  20   2   9      199.40      177.07     16.17 o 
  21   2   9       41.65       52.57     16.04 o 
  22   2   9       28.72       23.32     13.00 o 
  23   2   9       13.32       23.71     15.10 o 
  24   2   9      170.27      177.49     24.53 o 
  25   2   9       58.21       77.88     18.93 o 
   0   3   9      215.13      228.50     22.53 o 
   1   3   9      171.00      178.95     14.13 o 
   2   3   9       42.37       56.61      8.92 o 
   3   3   9       56.26       48.84      7.89 o 
   4   3   9       18.64       14.32      5.82 o 
   5   3   9      688.49      682.53     26.29 o 
   6   3   9      325.89      298.70     17.11 o 
   7   3   9      639.85      618.35     23.90 o 
   8   3   9      144.46      132.97     22.31 o 
   9   3   9       33.69       19.25     11.45 o 
  10   3   9      540.14      656.78     48.65 o 
  11   3   9      151.49      129.57     23.46 o 
  12   3   9       57.02       57.49     18.01 o 
  13   3   9       34.17       36.93     15.21 o 
  14   3   9       75.70       51.11     16.19 o 
  15   3   9      271.93      316.49     37.81 o 
  16   3   9       29.30       48.10     17.46 o 
  17   3   9      187.14      160.56     28.07 o 
  18   3   9       23.26       24.89     11.09 o 
  19   3   9        4.76       15.91     18.97 o 
  20   3   9       68.62       66.51     22.71 o 
  21   3   9       96.40       68.82     40.92 o 
   1   4   9       53.92       46.92     12.02 o 
   2   4   9       35.20       52.52     13.13 o 
   3   4   9       88.02       82.10     16.20 o 
   4   4   9      467.56      478.70     39.15 o 
   5   4   9      645.52      641.40     46.34 o 
   6   4   9      221.30      257.23     21.69 o 
   7   4   9      315.82      352.27     36.49 o 
   8   4   9       26.22       32.72     14.56 o 
   9   4   9       86.80       61.01     17.67 o 
  10   4   9       45.04       41.37     15.78 o 
  11   4   9      147.05      170.84     29.03 o 
  12   4   9       57.17       81.47     21.09 o 
  13   4   9      103.69      106.79     23.31 o 
  14   4   9        4.07        7.45      8.12 o 
  15   4   9        0.83       24.83     15.35 o 
   6   0  10      203.53      200.27     19.92 o 
   8   0  10      245.81      279.90     24.70 o 
  10   0  10     2536.85     2432.89     78.48 o 
  12   0  10      191.10      124.86     21.59 o 
  14   0  10     5609.72     5207.21    132.39 o 
  16   0  10       77.39       88.89     15.17 o 
  18   0  10      754.27      748.02     57.46 o 
  20   0  10      812.23      685.35     38.53 o 
  22   0  10      285.25      278.77     45.95 o 
  24   0  10      525.56      401.59     32.34 o 
  26   0  10       84.86      102.00     18.77 o 
   5   1  10       72.90       60.67     14.19 o 
   6   1  10     3500.44     3485.22     89.42 o 
   7   1  10      114.15      117.92     12.04 o 
   8   1  10      658.88      668.82     26.77 o 
   9   1  10      790.11      742.14     28.90 o 
  10   1  10     1342.08     1321.74     37.20 o 
  11   1  10      241.52      227.84     16.06 o 
  12   1  10     1010.27      978.53     28.02 o 
  13   1  10      518.48      520.02     20.34 o 
  14   1  10      721.63      713.47     23.32 o 
  15   1  10      765.10      721.65     21.85 o 
  16   1  10      599.27      576.08     28.39 o 
  17   1  10      418.75      388.78     20.01 o 
  18   1  10       74.36       84.66     10.40 o 
  19   1  10       65.07       48.85      9.54 o 
  20   1  10      167.77      162.66     14.23 o 
  21   1  10      474.58      467.95     26.45 o 
  22   1  10       78.26       78.74     11.88 o 
  23   1  10      316.81      316.81     22.91 o 
  24   1  10       55.98       68.07     12.18 o 
  25   1  10      247.24      273.23     26.25 o 
  26   1  10        9.91       15.62      7.67 o 
   5   2  10      272.49      250.80     16.04 o 
   6   2  10      394.43      392.33     19.84 o 
   7   2  10       59.13       75.21     13.21 o 
   8   2  10      182.60      233.62     27.50 o 
   9   2  10      376.61      386.88     35.16 o 
  10   2  10     1400.49     1373.09     66.21 o 
  11   2  10      522.73      505.00     21.82 o 
  12   2  10       38.96       43.55     16.71 o 
  13   2  10      271.47      251.13     23.81 o 
  14   2  10       40.98       40.09     11.74 o 
  15   2  10      274.11      253.44     24.80 o 
  16   2  10      123.66      133.43     21.57 o 
  17   2  10       14.81       32.40     12.35 o 
  18   2  10        2.26        7.52      6.75 o 
  19   2  10       68.22       63.97     10.77 o 
  20   2  10      173.53      189.64     22.42 o 
  21   2  10      103.98      147.77     22.73 o 
  22   2  10      429.67      440.25     36.78 o 
  23   2  10      114.33      123.51     21.40 o 
  24   2  10       33.72       35.59     13.61 o 
   1   3  10      140.40      157.72     14.16 o 
   2   3  10       74.57       87.36     11.03 o 
   3   3  10      463.36      500.72     44.05 o 
   4   3  10     1331.93     1324.50     61.22 o 
   5   3  10        3.93        7.06     10.82 o 
   6   3  10      508.38      497.21     39.64 o 
   7   3  10      585.29      545.35     42.32 o 
   8   3  10      187.65      190.92     26.69 o 
   9   3  10      258.76      215.71     28.81 o 
  10   3  10      740.84      690.33     50.79 o 
  11   3  10       89.07       86.38     20.81 o 
  12   3  10       71.70       64.83     18.12 o 
  13   3  10       25.53       13.88      9.17 o 
  14   3  10      179.47      196.79     30.22 o 
  15   3  10       50.10       67.29     19.96 o 
  16   3  10      186.89      173.31     29.55 o 
  17   3  10        4.11       31.20     14.11 o 
  18   3  10       62.49       61.24     16.54 o 
  19   3  10      144.05      138.42     26.90 o 
  20   3  10       69.16       54.90     16.74 o 
  21   3  10       32.31       46.69     14.90 o 
   1   4  10       44.00       45.15     12.93 o 
   2   4  10        5.01        2.97      7.32 o 
   3   4  10       85.51       75.78     16.73 o 
   4   4  10       76.19       51.89     14.79 o 
   5   4  10        9.06       -2.12     10.13 o 
   6   4  10        1.17        9.10      9.49 o 
   7   4  10       15.08        3.72      8.03 o 
   8   4  10      141.44      120.53     23.14 o 
   9   4  10       63.49       68.89     18.33 o 
  10   4  10       71.02       57.28     16.96 o 
  11   4  10       23.08       26.52     14.88 o 
  12   4  10      164.29      179.82     29.77 o 
  13   4  10      143.70      184.82     30.73 o 
  14   4  10      168.33      189.33     31.46 o 
  15   4  10       53.74       47.18     18.11 o 
   6   0  11     3072.81     3562.19     82.68 o 
   8   0  11       72.28       73.12     14.45 o 
  10   0  11     2457.84     2516.53     81.46 o 
  12   0  11     3457.18     3168.71     97.60 o 
  14   0  11     4730.67     4655.41    125.35 o 
  16   0  11     4997.42     4986.78     93.62 o 
  18   0  11     1667.04     1708.27     57.96 o 
  20   0  11      332.71      338.98     31.37 o 
  22   0  11       19.13       34.69     11.83 o 
  24   0  11      282.93      290.28     28.42 o 
  26   0  11      282.41      332.04     31.09 o 
   0   1  11     5499.24     5451.07     54.84 o 
   1   1  11      853.32      851.29     25.77 o 
   2   1  11       98.78      129.05     11.92 o 
   4   1  11      459.48      458.14     31.04 o 
   5   1  11      306.46      236.88     24.45 o 
   6   1  11       37.43       52.44     14.18 o 
   7   1  11     1024.38     1046.05     34.79 o 
   8   1  11       14.69       19.14     12.79 o 
   9   1  11      188.25      162.66     14.40 o 
  10   1  11     1537.54     1596.33     47.38 o 
  11   1  11       42.71       45.47      8.65 o 
  12   1  11      717.73      732.77     29.61 o 
  13   1  11      354.53      319.00     14.34 o 
  14   1  11        5.66        5.50      3.98 o 
  15   1  11      965.57      932.83     43.60 o 
  16   1  11       79.22       78.09     12.11 o 
  17   1  11      946.83      955.32     39.01 o 
  18   1  11      649.02      624.70     25.99 o 
  19   1  11      134.95      154.15     13.48 o 
  20   1  11       10.65        8.82      6.68 o 
  21   1  11      112.67       92.34     12.74 o 
  22   1  11      188.62      222.72     19.45 o 
  23   1  11       98.04      109.03     14.06 o 
  24   1  11       80.50       73.12     10.76 o 
  25   1  11      107.82      115.28     13.41 o 
  26   1  11      213.31      211.62     17.93 o 
   5   2  11      133.95      112.35      9.71 o 
   6   2  11     1722.88     1750.59     37.48 o 
   8   2  11       36.81       45.55     14.18 o 
   9   2  11      363.55      326.49     32.97 o 
  10   2  11      157.04      202.06     27.58 o 
  11   2  11      100.59      106.03     22.49 o 
  12   2  11      128.16      115.55     17.01 o 
  13   2  11      217.42      223.64     22.24 o 
  14   2  11       78.76       82.91     15.75 o 
  15   2  11      221.60      232.43     24.41 o 
  16   2  11      703.73      731.37     70.25 o 
  17   2  11       98.00      110.49     26.23 o 
  18   2  11      137.78      151.42     15.23 o 
  19   2  11      132.21      128.47     14.78 o 
  20   2  11      119.20      136.03     15.07 o 
  21   2  11       78.18      101.23     19.57 o 
  22   2  11       19.76       32.82     19.90 o 
  23   2  11       28.14       40.09     14.74 o 
  24   2  11        2.85       -2.81      9.29 o 
   0   3  11     1135.61     1104.64     52.05 o 
   1   3  11      362.89      406.74     23.12 o 
   2   3  11      738.13      736.64     45.50 o 
   3   3  11      250.74      277.96     29.07 o 
   4   3  11      675.12      648.75     44.09 o 
   5   3  11     1135.55     1074.67     58.06 o 
   6   3  11      365.16      356.93     34.98 o 
   7   3  11      108.76      109.76     21.38 o 
   8   3  11      922.90      981.48     59.11 o 
   9   3  11      724.50      719.78     52.68 o 
  10   3  11      371.53      324.74     36.06 o 
  11   3  11      294.44      286.43     35.40 o 
  12   3  11       36.99       27.98     15.22 o 
  13   3  11      187.08      162.52     27.10 o 
  14   3  11       29.42       52.34     18.57 o 
  15   3  11      117.05       98.80     23.48 o 
  16   3  11      140.20      134.35     25.93 o 
  17   3  11       13.18       38.45     22.93 o 
  18   3  11      246.28      267.26     33.08 o 
  19   3  11      188.25      214.54     27.80 o 
  20   3  11       79.55       30.45     15.21 o 
   2   4  11       46.80       46.82     14.40 o 
   3   4  11       69.19      104.79     20.63 o 
   4   4  11       41.77       52.62     15.06 o 
   5   4  11       15.37       27.86     13.91 o 
   6   4  11       72.77       66.43     18.40 o 
   7   4  11       20.27       25.10     12.14 o 
   8   4  11       42.65       47.30     17.14 o 
   9   4  11       58.84       57.57     18.80 o 
  10   4  11        6.71       12.97     12.54 o 
  11   4  11       92.95       64.67     18.72 o 
  12   4  11       48.71       34.99     16.45 o 
  13   4  11      135.18      136.03     26.99 o 
  14   4  11        8.03       21.38     16.75 o 
   6   0  12     4661.70     5207.33    103.12 o 
   8   0  12     3567.00     3723.87     93.77 o 
  10   0  12     6576.75     6460.10    134.02 o 
  12   0  12      423.95      403.80     36.55 o 
  14   0  12     1819.79     1772.86     78.98 o 
  16   0  12      742.07      727.75     54.12 o 
  18   0  12     1074.65     1102.43     47.55 o 
  20   0  12       17.68       14.47      9.00 o 
  22   0  12     2922.65     2900.78     83.64 o 
  24   0  12      149.61      123.94     29.63 o 
  26   0  12      336.46      331.67     31.82 o 
   1   1  12      434.21      414.34     18.28 o 
   2   1  12      837.75      882.38     24.04 o 
   3   1  12      300.38      274.76     17.09 o 
   4   1  12      300.23      269.51     15.65 o 
   5   1  12      415.74      361.88     30.25 o 
   6   1  12       61.52       51.55     15.81 o 
   7   1  12     1408.02     1329.32     61.42 o 
   8   1  12      129.72      109.05     20.54 o 
   9   1  12      304.41      284.82     32.50 o 
  10   1  12      216.85      197.12     28.68 o 
  11   1  12       87.91       63.95     19.95 o 
  12   1  12      720.76      681.98     22.14 o 
  13   1  12      624.67      589.15     22.03 o 
  14   1  12      191.60      190.81     32.75 o 
  15   1  12      129.44      134.53     17.97 o 
  16   1  12     1796.94     1854.33    109.19 o 
  17   1  12      239.71      253.74     25.25 o 
  18   1  12       81.36       70.32     12.30 o 
  19   1  12       40.47       39.45      9.41 o 
  20   1  12      243.94      235.27     19.11 o 
  21   1  12      100.88       94.24     13.13 o 
  22   1  12       92.62       96.49     11.67 o 
  23   1  12      201.99      228.42     17.87 o 
  24   1  12       35.65       33.28      9.08 o 
  25   1  12      160.52      184.56     19.39 o 
   4   2  12      193.72      152.78      9.37 o 
   9   2  12        9.31       18.33     11.98 o 
  10   2  12      244.89      243.66     30.60 o 
  11   2  12      197.79      187.17     21.05 o 
  12   2  12      246.17      252.42     24.25 o 
  13   2  12      260.02      291.90     26.01 o 
  14   2  12      349.79      320.54     49.87 o 
  15   2  12       36.05       32.45     12.36 o 
  16   2  12       94.62       99.95     18.13 o 
  17   2  12      140.43      145.52     20.94 o 
  18   2  12      550.15      579.25     40.06 o 
  19   2  12      200.65      229.01     25.92 o 
  20   2  12      112.10      129.07     15.25 o 
  21   2  12        4.74        5.05     13.47 o 
  22   2  12        7.95       26.10     13.17 o 
  23   2  12       11.23       16.46      9.03 o 
   1   3  12     1653.20     1703.83     68.63 o 
   2   3  12     1052.46     1079.54     56.16 o 
   3   3  12      316.62      380.73     34.91 o 
   4   3  12      148.85      153.80     22.26 o 
   5   3  12       55.61       64.92     16.87 o 
   6   3  12        3.54       15.17     12.22 o 
   7   3  12      196.02      198.48     27.64 o 
   8   3  12      300.67      292.20     34.41 o 
   9   3  12      405.69      428.51     41.90 o 
  10   3  12      223.22      141.45     25.40 o 
  11   3  12      165.96      214.60     30.24 o 
  12   3  12       88.05       71.92     18.58 o 
  13   3  12       15.71       37.91     16.10 o 
  14   3  12       43.05       80.28     21.42 o 
  15   3  12      138.85      114.61     18.99 o 
  16   3  12       55.63       51.63     14.72 o 
  17   3  12      136.02      116.62     20.13 o 
  18   3  12      111.50       93.59     18.39 o 
  19   3  12        3.86       -9.18     12.94 o 
  20   3  12       42.12       33.36     25.11 o 
   2   4  12       78.32       58.86     15.83 o 
   3   4  12       62.27       68.49     18.07 o 
   4   4  12       45.33       30.73     13.39 o 
   5   4  12       83.40       87.20     20.38 o 
   6   4  12       18.37       34.59     16.15 o 
   7   4  12       19.35       29.86     14.65 o 
   8   4  12       31.55       39.28     15.86 o 
   9   4  12      214.14      260.22     34.21 o 
  10   4  12       40.31       58.28     18.04 o 
  11   4  12       17.60       19.80     14.18 o 
  12   4  12        8.34       25.27     14.93 o 
  13   4  12        4.97       40.00     19.13 o 
   8   0  13     2043.01     2062.47     72.23 o 
  10   0  13      950.37     1061.01     55.73 o 
  12   0  13       34.97       18.89     12.40 o 
  14   0  13      226.41      236.11     30.42 o 
  16   0  13       61.48       60.60     18.22 o 
  18   0  13      227.80      273.77     27.80 o 
  20   0  13      754.68      709.93     40.76 o 
  22   0  13      397.93      418.50     33.82 o 
  24   0  13      436.48      349.48     31.58 o 
   1   1  13      950.37      909.55     22.70 o 
   2   1  13       68.68       77.93      7.94 o 
   3   1  13      559.27      525.19     20.54 o 
   4   1  13      836.49      838.23     28.53 o 
   5   1  13      370.81      372.96     19.85 o 
   6   1  13       31.68       30.49      7.78 o 
   7   1  13      731.48      705.37     31.65 o 
   8   1  13     1518.76     1538.40     45.94 o 
   9   1  13      253.22      231.14     19.95 o 
  10   1  13      125.76      123.38     25.00 o 
  11   1  13      377.26      356.52     43.41 o 
  12   1  13       14.40       41.48     20.48 o 
  13   1  13      819.07      850.56     62.06 o 
  14   1  13       16.15        9.30     17.08 o 
  15   1  13      144.61      123.93     25.59 o 
  16   1  13      198.78      223.16     23.79 o 
  17   1  13       63.71       56.86     10.80 o 
  18   1  13       80.12      100.53     17.00 o 
  19   1  13      119.38      103.70     13.19 o 
  20   1  13        9.06       -3.20      6.33 o 
  21   1  13       34.06       32.99      9.31 o 
  22   1  13       28.80       20.78      7.03 o 
  23   1  13       90.68      102.50     12.70 o 
  24   1  13       47.53       45.82      9.32 o 
  25   1  13      149.08      167.29     17.26 o 
  10   2  13       14.52       23.18     10.46 o 
  11   2  13      339.65      297.69     26.02 o 
  12   2  13      663.28      676.17     66.84 o 
  13   2  13       89.19      123.99     37.68 o 
  14   2  13      183.75      202.01     22.84 o 
  15   2  13       17.70       17.42     11.51 o 
  16   2  13       57.10       57.21     17.70 o 
  17   2  13       26.27       18.75     10.79 o 
  18   2  13       44.79       36.15     14.98 o 
  19   2  13        7.72       14.31     23.09 o 
  20   2  13      161.85      182.90     20.79 o 
  21   2  13       24.56       23.96     16.73 o 
  22   2  13        0.51       19.22     12.55 o 
  23   2  13       56.40       66.32     17.77 o 
   2   3  13      499.75      575.09     42.24 o 
   3   3  13      450.19      426.62     38.29 o 
   4   3  13      135.07      138.13     22.14 o 
   5   3  13       57.34       45.81     15.03 o 
   6   3  13      286.99      244.14     30.39 o 
   7   3  13       86.18       86.10     19.17 o 
   8   3  13      204.58      197.67     28.42 o 
   9   3  13      108.37       76.30     19.56 o 
  10   3  13      262.48      261.61     33.94 o 
  11   3  13      136.22      142.35     26.35 o 
  12   3  13       73.66       84.02     20.81 o 
  13   3  13       11.81       19.28      9.70 o 
  14   3  13       61.88       76.37     21.84 o 
  15   3  13       27.15       37.94     43.02 o 
  16   3  13      137.51      174.91     24.01 o 
  17   3  13      138.48      179.65     24.89 o 
  18   3  13        9.98       -8.07      9.22 o 
  19   3  13        5.94        0.09     10.09 o 
   2   4  13       41.50       50.33     15.97 o 
   3   4  13       98.40       93.72     19.84 o 
   4   4  13      101.45      108.37     21.55 o 
   5   4  13       52.78       48.26     16.48 o 
   6   4  13        3.37       17.64     12.67 o 
   7   4  13       50.61       53.64     16.86 o 
   8   4  13       63.34       42.81     16.83 o 
   9   4  13       29.45       23.68     14.54 o 
  10   4  13      137.19       87.95     21.68 o 
  11   4  13       61.14       54.24     17.30 o 
  10   0  14     2974.17     3062.17     95.40 o 
  12   0  14      399.76      434.85     39.07 o 
  14   0  14     1141.12     1129.45     65.48 o 
  16   0  14      331.74      301.44     36.97 o 
  18   0  14      350.32      351.76     28.60 o 
  20   0  14      857.20      773.49     43.63 o 
  22   0  14      342.26      324.73     29.90 o 
  24   0  14       46.71       33.75     13.48 o 
   1   1  14      554.21      530.62     21.13 o 
   2   1  14       85.06       92.00      7.22 o 
   3   1  14     1098.67     1081.63     30.07 o 
   4   1  14       24.92       22.00      6.03 o 
   5   1  14      142.04      144.00     18.78 o 
   6   1  14       88.64       89.83     11.33 o 
   7   1  14      313.93      300.86     20.14 o 
   8   1  14      739.24      712.29     31.67 o 
   9   1  14      292.20      261.29     30.55 o 
  10   1  14      260.93      239.21     11.93 o 
  11   1  14      584.94      614.45     33.43 o 
  12   1  14     1657.88     1557.37     53.93 o 
  13   1  14     1149.52     1080.44     46.61 o 
  14   1  14       14.78       14.64     10.28 o 
  15   1  14      113.63      102.02     16.56 o 
  16   1  14       18.87       12.08     13.02 o 
  17   1  14       24.07       10.98      8.50 o 
  18   1  14       80.41       89.04     15.79 o 
  19   1  14      142.57      134.31     18.73 o 
  20   1  14      332.29      336.89     23.72 o 
  21   1  14      220.72      235.17     23.46 o 
  22   1  14       24.14       25.15      8.97 o 
  23   1  14       64.11       48.12     11.14 o 
  24   1  14      742.43      677.80     35.46 o 
   9   2  14      302.54      268.30     34.32 o 
  10   2  14      201.15      235.22     33.29 o 
  11   2  14      193.68      199.36     22.57 o 
  12   2  14      372.56      356.70     29.38 o 
  13   2  14      242.58      244.59     44.85 o 
  14   2  14       24.03       31.20     15.34 o 
  15   2  14       44.57       52.28     23.59 o 
  16   2  14       26.87       22.70     11.49 o 
  17   2  14       70.35       79.09     16.93 o 
  18   2  14      316.33      318.87     45.22 o 
  19   2  14       57.46       59.52     15.60 o 
  20   2  14       11.23       11.86      7.24 o 
  21   2  14       48.52       49.41     15.61 o 
  22   2  14      224.27      264.02     30.78 o 
   4   3  14       70.38       93.59     20.10 o 
   5   3  14      104.20       91.25     20.40 o 
   6   3  14       44.46       91.94     20.79 o 
   7   3  14      149.23      197.21     28.21 o 
   8   3  14      136.35      106.25     22.48 o 
   9   3  14      159.05      186.92     29.08 o 
  10   3  14       94.93      109.70     22.62 o 
  11   3  14      192.26      246.88     34.99 o 
  12   3  14       20.51       27.02     16.10 o 
  13   3  14       20.11       42.37     18.80 o 
  14   3  14      136.33      148.76     23.59 o 
  15   3  14       28.19       19.49     13.25 o 
  16   3  14      249.27      262.84     38.31 o 
  17   3  14       29.09       46.21     15.22 o 
  18   3  14       12.73       23.43     12.62 o 
   3   4  14       20.35       24.42     12.75 o 
   4   4  14        2.36        0.14      7.54 o 
   5   4  14        3.01        5.24     12.65 o 
   6   4  14       11.92       17.00     11.78 o 
   7   4  14       33.57       40.22     17.26 o 
   8   4  14      160.90      169.82     29.25 o 
   9   4  14      185.27      213.21     33.90 o 
  10   4  14      142.58      161.25     29.96 o 
  10   0  15       17.83       15.53      9.75 o 
  12   0  15     1873.06     1834.83     80.49 o 
  14   0  15      781.77      688.50     52.65 o 
  16   0  15       24.88       27.86     15.90 o 
  18   0  15       55.36       82.72     23.23 o 
  20   0  15      821.67      860.57     46.34 o 
  22   0  15      233.17      270.62     27.45 o 
  24   0  15      250.95      260.01     28.28 o 
   0   1  15      402.15      369.89     25.56 o 
   1   1  15      365.58      375.09     18.19 o 
   2   1  15      991.85     1041.32     29.12 o 
   3   1  15     1360.35     1351.99     30.38 o 
   4   1  15     1265.25     1222.54     24.43 o 
   5   1  15      250.22      230.22     16.82 o 
   6   1  15      119.81      114.19      7.17 o 
   7   1  15      412.72      408.92     23.95 o 
   8   1  15      142.14      157.43     15.94 o 
   9   1  15      226.73      242.45     22.16 o 
  10   1  15      185.48      213.47     19.56 o 
  11   1  15      661.85      706.78     36.48 o 
  12   1  15     2930.31     2962.95     81.12 o 
  13   1  15      512.21      481.51     32.22 o 
  14   1  15      135.25      164.53     20.42 o 
  15   1  15       88.83      129.27     19.48 o 
  16   1  15       10.99       26.28     11.80 o 
  17   1  15       43.91       23.54     10.26 o 
  18   1  15        6.64       21.84     15.33 o 
  19   1  15      105.81      126.72     19.75 o 
  20   1  15      148.29      157.58     17.25 o 
  21   1  15      366.52      377.65     25.96 o 
  22   1  15       42.21       48.51     11.44 o 
  23   1  15       15.01       20.96      9.37 o 
   7   2  15       64.41       76.68     20.81 o 
   8   2  15       82.76       68.37     19.74 o 
   9   2  15       65.89       55.44     18.66 o 
  10   2  15       53.65       68.63     21.92 o 
  11   2  15      333.68      296.57     40.02 o 
  12   2  15      405.60      315.95     28.52 o 
  13   2  15      205.03      164.97     21.83 o 
  14   2  15       45.46       71.61     26.99 o 
  15   2  15       80.88      133.80     20.66 o 
  16   2  15      149.01      166.99     22.37 o 
  17   2  15       22.85       37.33     13.79 o 
  18   2  15       68.09       56.70     14.63 o 
  19   2  15       39.91       85.08     19.78 o 
  20   2  15      123.87      137.34     24.94 o 
  21   2  15       81.86       94.56     19.76 o 
   5   3  15       73.71      106.05     21.99 o 
   6   3  15      130.06      109.43     23.18 o 
   7   3  15       42.30       47.03     15.65 o 
   8   3  15      216.79      285.40     35.56 o 
   9   3  15       80.34      106.30     24.02 o 
  10   3  15       58.75       54.60     19.11 o 
  11   3  15      113.10      147.81     27.77 o 
  12   3  15       87.90       77.79     21.24 o 
  13   3  15      187.51      214.89     29.89 o 
  14   3  15       10.30       17.25     12.18 o 
  15   3  15       19.06       35.48     22.51 o 
  16   3  15       22.23       20.37     13.93 o 
  17   3  15       15.61       19.72     13.49 o 
   3   4  15        7.71       23.50     13.21 o 
   4   4  15       25.27       27.54     13.95 o 
   5   4  15       51.63       56.65     17.16 o 
   6   4  15        8.24       10.01     12.58 o 
   7   4  15        5.07        0.57      9.96 o 
   8   4  15       44.92       46.22     18.67 o 
  12   0  16      705.17      697.31     50.73 o 
  14   0  16     1948.91     1924.98     87.94 o 
  16   0  16       95.51       77.35     20.27 o 
  18   0  16      629.53      598.76     55.28 o 
  20   0  16       69.78      107.00     18.27 o 
  22   0  16      133.90      135.92     20.43 o 
   1   1  16      752.19      732.16     37.13 o 
   2   1  16      179.75      192.70     13.33 o 
   3   1  16      173.34      155.29     11.58 o 
   4   1  16      840.47      841.72     20.38 o 
   5   1  16       33.26       28.07      4.47 o 
   6   1  16       10.25       21.08      8.29 o 
   7   1  16      282.99      290.89     20.57 o 
   8   1  16      375.82      368.83     23.84 o 
   9   1  16       78.03       76.26     12.21 o 
  10   1  16      156.04      172.66     18.47 o 
  11   1  16     1060.73     1145.08     45.80 o 
  12   1  16       56.86       77.71     14.79 o 
  13   1  16      159.26      168.19     20.37 o 
  14   1  16       25.21       24.60     12.35 o 
  15   1  16       78.95      116.23     23.78 o 
  16   1  16      279.61      288.23     36.18 o 
  17   1  16       29.50       16.96     14.46 o 
  18   1  16       68.51       62.40     14.25 o 
  19   1  16      248.93      242.28     26.50 o 
  20   1  16      350.53      340.56     30.63 o 
  21   1  16      284.43      321.46     28.86 o 
  22   1  16       40.09       39.38     10.19 o 
   2   2  16     1317.86     1409.17     41.87 o 
   6   2  16      142.79      143.60     25.88 o 
   7   2  16       72.21       54.89     20.39 o 
   8   2  16        6.02       -0.69     12.72 o 
   9   2  16       30.86       63.93     21.41 o 
  10   2  16      910.64      919.87     66.45 o 
  11   2  16      314.69      314.60     41.30 o 
  12   2  16      246.47      273.61     26.40 o 
  13   2  16       10.22       10.48     10.17 o 
  14   2  16       41.30       29.68     12.48 o 
  15   2  16       85.79      100.36     43.73 o 
  16   2  16       66.63       60.41     18.01 o 
  17   2  16       18.74        6.58      9.11 o 
  18   2  16       10.25       23.25     23.75 o 
  19   2  16       91.77      113.49     21.36 o 
  20   2  16       33.57       36.04     20.01 o 
   5   3  16        1.79        5.69     11.01 o 
   6   3  16       24.94       46.83     16.17 o 
   7   3  16       71.09      102.10     21.96 o 
   8   3  16       28.74       52.91     18.11 o 
   9   3  16       16.65       15.40     12.01 o 
  10   3  16       32.39       48.69     18.08 o 
  11   3  16        6.64       19.70     10.33 o 
  12   3  16       48.91       46.48     21.34 o 
  13   3  16       68.87       68.82     16.40 o 
  14   3  16       13.74       26.72     17.36 o 
  15   3  16       49.54       65.64     15.80 o 
   4   4  16       19.75       35.33     13.89 o 
   5   4  16       13.67       50.11     19.87 o 
  14   0  17       20.45       48.37     17.40 o 
  16   0  17     1430.40     1358.53     79.89 o 
  18   0  17        0.91       -0.44     11.29 o 
  20   0  17       84.00       74.09     26.23 o 
  22   0  17      149.91      152.61     34.61 o 
   0   1  17      622.77      564.48     32.80 o 
   1   1  17     1054.33      980.25     30.14 o 
   2   1  17      618.47      555.30     22.18 o 
   3   1  17       14.81       11.82      5.69 o 
   4   1  17      704.67      723.84     45.41 o 
   5   1  17       57.09       31.63     14.29 o 
   6   1  17      419.19      420.04     39.81 o 
   7   1  17      286.81      312.80     21.99 o 
   8   1  17      240.53      293.88     21.81 o 
   9   1  17       47.57       73.28     13.28 o 
  10   1  17       99.78       92.52     13.89 o 
  11   1  17      351.45      329.35     33.39 o 
  12   1  17       42.83       61.00     16.84 o 
  13   1  17      172.61      150.47     25.40 o 
  14   1  17      162.71      191.34     28.49 o 
  15   1  17       49.64       63.25     19.48 o 
  16   1  17       43.62       28.76     13.55 o 
  17   1  17       23.72       42.26     14.37 o 
  18   1  17       43.38       76.82     24.07 o 
  19   1  17      237.27      265.84     27.40 o 
  20   1  17      258.73      252.16     26.94 o 
  21   1  17       83.84      100.47     14.92 o 
   4   2  17        1.90        6.21     11.81 o 
   5   2  17      131.20      121.28     13.37 o 
   6   2  17       62.12       55.45     10.62 o 
   7   2  17      110.38       96.95     23.92 o 
   8   2  17      286.36      307.79     38.90 o 
   9   2  17        0.94       37.20     19.34 o 
  10   2  17       51.08       81.71     26.06 o 
  11   2  17      312.05      331.71     42.62 o 
  12   2  17       47.69       85.28     25.27 o 
  13   2  17       35.35       33.72     13.60 o 
  14   2  17       19.26       28.02     12.71 o 
  15   2  17       19.28       21.19     12.56 o 
  16   2  17       13.89       30.76     13.54 o 
  17   2  17       10.82       16.04     20.87 o 
  18   2  17        3.17        2.68      9.95 o 
  19   2  17       15.06       11.19     16.18 o 
   6   3  17       43.93       32.24     14.82 o 
   7   3  17      130.62      132.14     26.10 o 
   8   3  17       31.01       26.59     13.89 o 
   9   3  17       38.73       41.79     16.06 o 
  10   3  17       20.51       31.04     23.09 o 
  11   3  17       20.92       33.33     13.26 o 
  12   3  17       10.48       31.91     12.90 o 
  13   3  17       15.54       17.32     17.96 o 
  14   3  17      110.63       96.18     19.31 o 
  16   0  18       48.31       52.19     19.10 o 
  18   0  18       97.16       76.59     22.13 o 
  20   0  18       52.90       31.36     32.11 o 
   1   1  18      557.79      546.81     34.84 o 
   2   1  18     1786.75     1770.30     65.33 o 
   3   1  18       24.05       44.33     14.36 o 
   4   1  18      251.44      242.57     27.32 o 
   5   1  18      312.59      279.62     30.90 o 
   6   1  18       18.94        6.01     11.03 o 
   7   1  18      456.68      438.87     25.64 o 
   8   1  18       53.55       54.09     13.44 o 
   9   1  18       39.08       42.26     12.32 o 
  10   1  18       27.84       17.03     10.75 o 
  11   1  18      100.07      105.88     21.46 o 
  12   1  18       51.62       42.84     13.97 o 
  13   1  18      132.46      170.71     28.45 o 
  14   1  18      206.90      162.59     26.22 o 
  15   1  18       36.03       29.06     14.35 o 
  16   1  18      414.99      366.30     41.35 o 
  17   1  18       51.23      100.30     25.76 o 
  18   1  18        4.38       17.57     20.45 o 
  19   1  18      330.32      359.15     31.98 o 
  20   1  18        8.67       19.36     11.14 o 
   2   2  18      493.83      529.00     41.59 o 
   3   2  18      173.16      185.57     27.54 o 
   4   2  18       11.60       23.90     14.89 o 
   5   2  18       81.63      127.58     23.93 o 
   6   2  18      404.72      407.57     41.06 o 
   7   2  18      174.40      177.82     30.92 o 
   8   2  18     1206.85     1268.87     75.14 o 
   9   2  18      393.40      362.76     53.74 o 
  10   2  18       31.12       11.93     12.90 o 
  11   2  18       60.42       74.02     15.18 o 
  12   2  18      171.81      182.41     20.96 o 
  13   2  18      255.92      271.36     26.12 o 
  14   2  18       31.62       31.12     10.68 o 
  15   2  18       12.40       23.54      9.16 o 
  16   2  18       82.08       90.63     14.90 o 
  17   2  18       12.11        3.79      8.59 o 
  18   2  18      110.32      120.82     16.72 o 
   7   3  18       33.47       47.03     18.11 o 
   8   3  18       31.57       41.96     18.35 o 
   9   3  18        8.58       14.41     26.13 o 
  10   3  18       57.45       58.28     16.26 o 
  11   3  18       72.61       75.12     17.47 o 
  12   3  18       11.33       21.85     12.77 o 
  20   0  19       28.46        5.40     12.49 o 
   8   1  19      247.71      223.92     25.39 o 
   9   1  19      155.52      176.05     24.67 o 
  10   1  19      837.74      731.00     49.00 o 
  11   1  19       42.98       53.03     16.76 o 
  12   1  19      123.61      127.33     24.94 o 
  13   1  19      130.88      175.83     26.97 o 
  14   1  19      242.75      270.13     34.07 o 
  15   1  19       53.01       40.14     16.41 o 
  16   1  19        1.37       23.11     14.94 o 
  17   1  19       11.09       21.55     16.29 o 
  18   1  19      185.91      252.33     27.61 o 
  19   1  19      233.09      294.32     29.15 o 
   1   2  19       99.45       84.13     18.53 o 
   2   2  19        2.91        1.22     13.36 o 
   3   2  19       59.71       69.51     18.69 o 
   4   2  19       20.30       24.69     14.65 o 
   5   2  19       67.24       89.96     21.98 o 
   6   2  19      448.31      509.70     46.34 o 
   7   2  19      128.42      127.64     27.62 o 
   8   2  19      276.40      297.09     40.26 o 
   9   2  19      146.06      139.82     29.75 o 
  10   2  19      184.87      166.26     30.17 o 
  11   2  19      112.10      158.24     31.66 o 
  12   2  19       26.18       15.45     18.64 o 
  13   2  19       65.80       45.70     23.52 o 
  14   2  19       40.86       56.11     22.15 o 
  15   2  19       70.22      102.52     14.87 o 
  16   2  19      629.51      659.06     35.44 o 
   7   3  19        1.51       -1.20     14.98 o 
   8   3  19       22.76       45.09     14.48 o 
   9   3  19        5.67       20.29     20.59 o 
  10   3  19       51.18       42.52     12.80 o 
  10   1  20      387.48      402.93     37.21 o 
  11   1  20       33.34       58.95     16.39 o 
  12   1  20      102.12      101.03     21.95 o 
  13   1  20      331.29      383.99     40.57 o 
  14   1  20       13.30       25.21     14.88 o 
  15   1  20       37.50       58.92     18.73 o 
  16   1  20       13.85        0.61     10.99 o 
  17   1  20       34.07       39.61     18.23 o 
  18   1  20        4.10       22.74      9.73 o 
   3   2  20       41.11       42.33     15.90 o 
   4   2  20       71.74      112.78     22.35 o 
   5   2  20        1.83       27.59     15.42 o 
   6   2  20        6.27        7.17     12.39 o 
   7   2  20       52.72       67.26     21.03 o 
   8   2  20      119.01      176.59     31.99 o 
   9   2  20       92.52      105.44     24.95 o 
  10   2  20      215.54      226.43     35.68 o 
  11   2  20       64.71      101.37     28.96 o 
  12   2  20       24.61        8.26     16.52 o 
  13   2  20       34.91       47.91     23.41 o 
  14   2  20      128.47      146.48     23.11 o 
  15   2  20       30.15       27.32     13.75 o 
   5   3  20       74.71      110.41     26.65 o 
   6   3  20       32.53       36.84     20.20 o 
   7   3  20      109.68      125.16     29.77 o 
   8   3  20       19.12       34.41     14.12 o 
  15   1  21       48.73       86.60     22.65 o 
  16   1  21       41.84       24.09     14.55 o 
   7   2  21       20.23       11.37     11.69 o 
   8   2  21      166.22      159.95     30.95 o 
   9   2  21        4.88      -12.52     15.71 o 
  10   2  21       27.07       24.56     20.03 o 
  11   2  21        7.31        4.30     13.87 o 
  12   2  21       11.23      117.68     45.46 o 
  13   2  21       19.13        1.66     19.08 o 
                                                 
